# Supplementary material for: N-Ethyl-N-phenyl-N′-tosyl­formamidine
Source: Acta Crystallogr Sect E Struct Rep Online. 2009 Jun 17;65(Pt 7):o1582. doi: 10.1107/S1600536809021953 (PMC2969352; doi:10.1107/S1600536809021953)
Supplement: Supplementary file 1 [file e-65-o1582-sup1.cif]

##############################################################################
###                                                                        ###
###        Electronic paper (Acta Crystallographica Section E)             ###
###                                                                        ###
##############################################################################
#                                                                            #
# This CIF contains the data in a paper accepted for publication in Acta     #
# Crystallographica Section E. It conforms to the requirements of Notes      #
# for Authors for Section E, and has been peer reviewed under the auspices   #
# of the IUCr Commission on Journals.                                        #
#                                                                            #
# Full details of the Crystallographic Information File format               #
# are given in the paper "The Crystallographic Information File (CIF):       #
# a New Standard Archive File for Crystallography" by S. R. Hall, F. H.      #
# Allen and I. D. Brown [Acta Cryst. (1991), A47, 655-685].                  #
#                                                                            #
# The current version of the core CIF dictionary is obtainable from          #
# ftp://ftp.iucr.org/pub/cif_core.dic. The current version number is 2.4.    #
#                                                                            #
# Software is freely available for graphical display of the structure(s) in  #
# this CIF.  For information consult the CIF home page http://www.iucr.org/  #
# cif/home.html                                                              #
#                                                                            #
# This file may be used for bona fide research purposes within the           #
# scientific community so long as proper attribution is given to the journal # 
# article from which it was obtained.                                        #
#                                                                            #
##############################################################################
                                             
data_global
_audit_creation_method     SHELXL-97
_journal_date_recd_electronic     2009-05-30
_journal_date_accepted     2009-06-09
_journal_name_full     'Acta Crystallographica, Section E'
_journal_year     2009
_journal_volume     65
_journal_issue      7
_journal_page_first     o1582
_journal_page_last     o1582
_journal_paper_category     QO
_journal_coeditor_code     RZ2331
_publ_contact_author_name     'Huang, Wen-Cai'
_publ_contact_author_address
;
Department of Pharmaceutical and Bioengineering, School of Chemical
Engineering, Sichuan University, Chengdu, 610065
P.R.China
;
_publ_contact_author_email     hwc@scu.edu.cn
_publ_contact_author_fax     '86-28-85405221'
_publ_contact_author_phone     '86-28-85405221'
_publ_section_title
;
<i>N</i>-Ethyl-<i>N</i>-phenyl-<i>N</i>'-tosylformamidine
;
loop_
    _publ_author_name
    _publ_author_address
    'Shen, Heng-Shui'
;
Key Laboratory of Drug Targeting and Drug-Delivery Systems of
the Ministry of Education
Department of Medicinal Chemistry
West China School of Pharmacy
Sichuan University
Chengdu 610041
People's Republic of China
;
    'Liu, Nan'
;
Key Laboratory of Drug Targeting and Drug-Delivery Systems of
the Ministry of Education
Department of Medicinal Chemistry
West China School of Pharmacy
Sichuan University
Chengdu 610041
People's Republic of China
;
    'Li, Zi-Cheng'
;
Department of Pharmaceutical and Bioengineering
School of Chemical Engineering
Sichuan University
Chengdu 610065
People's Republic of China
;
    'Huang, Wen-Cai'
;
Department of Pharmaceutical and Bioengineering
School of Chemical Engineering
Sichuan University
Chengdu 610065
People's Republic of China
;
data_I
_chemical_name_systematic
;
<i>N</i>-Ethyl-<i>N</i>-phenyl-<i>N</i>'-tosylformamidine
;
_chemical_name_common     ?
_chemical_formula_moiety     'C16 H18 N2 O2 S'
_chemical_formula_sum     'C16 H18 N2 O2 S'
_chemical_formula_iupac     'C16 H18 N2 O2 S'
_chemical_formula_weight     302.38
_symmetry_cell_setting     Monoclinic
_symmetry_space_group_name_H-M     'P 21/c'
_symmetry_space_group_name_Hall     '-P 2ybc'
loop_
    _symmetry_equiv_pos_as_xyz
    'x, y, z'
    '-x, y+1/2, -z+1/2'
    '-x, -y, -z'
    'x, -y-1/2, z-1/2'
_cell_length_a     16.306(5)
_cell_length_b     8.122(4)
_cell_length_c     12.674(4)
_cell_angle_alpha     90.00
_cell_angle_beta     108.22(2)
_cell_angle_gamma     90.00
_cell_volume     1594.3(10)
_cell_formula_units_Z     4
_cell_measurement_reflns_used     25
_cell_measurement_theta_min     4.71
_cell_measurement_theta_max     7.73
_cell_measurement_temperature     291(2)
_exptl_crystal_description     block
_exptl_crystal_colour     colourless
_exptl_crystal_size_max     0.60
_exptl_crystal_size_mid     0.46
_exptl_crystal_size_min     0.42
_exptl_crystal_density_diffrn     1.260
_exptl_crystal_density_meas     ?
_exptl_crystal_density_method     'not measured'
_exptl_crystal_F_000     640
_exptl_absorpt_coefficient_mu     0.209
_exptl_absorpt_correction_type     sphere
_exptl_absorpt_process_details     '(WinGX; Farrugia, 1999)'
_exptl_absorpt_correction_T_min     0.885
_exptl_absorpt_correction_T_max     0.918
_exptl_special_details
;
;
_diffrn_ambient_temperature     291(2)
_diffrn_radiation_type     MoK\a
_diffrn_radiation_wavelength     0.71073
_diffrn_radiation_source     'fine-focus sealed tube'
_diffrn_radiation_monochromator     graphite
_diffrn_measurement_device_type     'Enraf--Nonius CAD-4'
_diffrn_measurement_method     \w--2\q
_diffrn_detector_area_resol_mean     ?
_diffrn_reflns_number     3769
_diffrn_reflns_av_R_equivalents     0.0053
_diffrn_reflns_av_sigmaI/netI     0.0271
_diffrn_reflns_theta_min     1.31
_diffrn_reflns_theta_max     25.49
_diffrn_reflns_theta_full     25.49
_diffrn_measured_fraction_theta_max     0.998
_diffrn_measured_fraction_theta_full     0.998
_diffrn_reflns_limit_h_min     -6
_diffrn_reflns_limit_h_max     19
_diffrn_reflns_limit_k_min     -9
_diffrn_reflns_limit_k_max     0
_diffrn_reflns_limit_l_min     -15
_diffrn_reflns_limit_l_max     14
_diffrn_standards_number     3
_diffrn_standards_interval_count     200
_diffrn_standards_interval_time     ?
_diffrn_standards_decay_%     2.667
_refine_special_details
;
Refinement of <i>F</i>^2^ against ALL reflections. The weighted <i>R</i>-factor
<i>wR</i> and goodness of fit <i>S</i> are based on <i>F</i>^2^, conventional
<i>R</i>-factors <i>R</i> are based on <i>F</i>, with <i>F</i> set to zero for
negative <i>F</i>^2^. The threshold expression of <i>F</i>^2^ >
\s(<i>F</i>^2^) is used only for calculating <i>R</i>-factors(gt) <i>etc</i>.
and is not relevant to the choice of reflections for refinement.
<i>R</i>-factors based on <i>F</i>^2^ are statistically about twice as large
as those based on <i>F</i>, and <i>R</i>- factors based on ALL data will be
even larger.
;
_reflns_number_total     2928
_reflns_number_gt     1958
_reflns_threshold_expression     I>2\s(I)
_refine_ls_structure_factor_coef     Fsqd
_refine_ls_matrix_type     full
_refine_ls_R_factor_all     0.0900
_refine_ls_R_factor_gt     0.0539
_refine_ls_wR_factor_gt     0.1367
_refine_ls_wR_factor_ref     0.1541
_refine_ls_goodness_of_fit_ref     1.092
_refine_ls_restrained_S_all     1.092
_refine_ls_number_reflns     2928
_refine_ls_number_parameters     192
_refine_ls_number_restraints     0
_refine_ls_hydrogen_treatment     constr
_refine_ls_weighting_scheme     calc
_refine_ls_weighting_details
                 'calc w=1/[\s^2^(Fo^2^)+(0.0973P)^2^] where P=(Fo^2^+2Fc^2^)/3'
_atom_sites_solution_hydrogens     geom
_atom_sites_solution_primary     direct
_atom_sites_solution_secondary     difmap
_refine_ls_shift/su_max     0.000
_refine_ls_shift/su_mean     0.000
_refine_diff_density_max     0.335
_refine_diff_density_min     -0.438
_refine_ls_extinction_method     none
_refine_ls_extinction_coef     ?
loop_
    _atom_type_symbol
    _atom_type_description
    _atom_type_scat_dispersion_real
    _atom_type_scat_dispersion_imag
    _atom_type_scat_source
    'C' 'C' 0.0033 0.0016
                         'International Tables Vol C Tables 4.2.6.8 and 6.1.1.4'
    'H' 'H' 0.0000 0.0000
                         'International Tables Vol C Tables 4.2.6.8 and 6.1.1.4'
    'O' 'O' 0.0106 0.0060
                         'International Tables Vol C Tables 4.2.6.8 and 6.1.1.4'
    'N' 'N' 0.0061 0.0033
                         'International Tables Vol C Tables 4.2.6.8 and 6.1.1.4'
    'S' 'S' 0.1246 0.1234
                         'International Tables Vol C Tables 4.2.6.8 and 6.1.1.4'
_computing_data_collection     'DIFRAC (Gabe & White, 1993)'
_computing_cell_refinement     'DIFRAC (Gabe & White, 1993)'
_computing_data_reduction     'NRCVAX (Gabe <i>et al.</i>, 1989)'
_computing_structure_solution     'SHELXS97 (Sheldrick, 2008)'
_computing_structure_refinement     'SHELXL97 (Sheldrick, 2008)'
_computing_molecular_graphics     'ORTEP-3 for Windows (Farrugia, 1997)'
_computing_publication_material     'SHELXL97 (Sheldrick, 2008)'
loop_
    _atom_site_type_symbol
    _atom_site_label
    _atom_site_fract_x
    _atom_site_fract_y
    _atom_site_fract_z
    _atom_site_U_iso_or_equiv
    _atom_site_adp_type
    _atom_site_calc_flag
    _atom_site_refinement_flags
    _atom_site_occupancy
    _atom_site_disorder_assembly
    _atom_site_disorder_group
    S S1 0.22480(4) 0.35989(7) 0.03686(5) 0.0502(2) Uani d . 1 . .
    O O1 0.29488(10) 0.4299(2) 0.00582(16) 0.0589(5) Uani d . 1 . .
    O O2 0.20033(12) 0.4417(2) 0.12215(16) 0.0671(5) Uani d . 1 . .
    N N1 0.24137(12) 0.1667(2) 0.07283(17) 0.0519(5) Uani d . 1 . .
    N N2 0.33809(12) -0.0487(2) 0.10219(16) 0.0499(5) Uani d . 1 . .
    C C1 -0.0882(2) 0.3571(5) -0.3731(3) 0.1032(13) Uani d . 1 . .
    H H1A -0.1362 0.4031 -0.3547 0.155 Uiso calc R 1 . .
    H H1B -0.1020 0.2469 -0.4003 0.155 Uiso calc R 1 . .
    H H1C -0.0763 0.4232 -0.4294 0.155 Uiso calc R 1 . .
    C C2 -0.00939(19) 0.3541(4) -0.2704(3) 0.0693(8) Uani d . 1 . .
    C C3 -0.01841(18) 0.3645(4) -0.1664(3) 0.0808(9) Uani d . 1 . .
    H H3 -0.0734 0.3725 -0.1595 0.097 Uiso calc R 1 . .
    C C4 0.05244(17) 0.3632(4) -0.0724(3) 0.0706(8) Uani d . 1 . .
    H H4 0.0452 0.3694 -0.0026 0.085 Uiso calc R 1 . .
    C C5 0.13384(15) 0.3529(3) -0.0822(2) 0.0488(6) Uani d . 1 . .
    C C6 0.14362(18) 0.3421(4) -0.1855(3) 0.0739(8) Uani d . 1 . .
    H H6 0.1985 0.3331 -0.1928 0.089 Uiso calc R 1 . .
    C C7 0.0719(2) 0.3447(5) -0.2784(3) 0.0844(10) Uani d . 1 . .
    H H7 0.0791 0.3399 -0.3483 0.101 Uiso calc R 1 . .
    C C8 0.31639(14) 0.1071(3) 0.07690(19) 0.0465(5) Uani d . 1 . .
    H H8 0.3564 0.1767 0.0614 0.056 Uiso calc R 1 . .
    C C9 0.27942(17) -0.1647(3) 0.1310(3) 0.0654(8) Uani d . 1 . .
    H H9A 0.2849 -0.2722 0.1006 0.078 Uiso calc R 1 . .
    H H9B 0.2203 -0.1278 0.0979 0.078 Uiso calc R 1 . .
    C C10 0.2990(2) -0.1785(4) 0.2552(3) 0.0852(9) Uani d . 1 . .
    H H10A 0.3586 -0.2073 0.2887 0.128 Uiso calc R 1 . .
    H H10B 0.2631 -0.2620 0.2716 0.128 Uiso calc R 1 . .
    H H10C 0.2877 -0.0749 0.2844 0.128 Uiso calc R 1 . .
    C C11 0.42519(15) -0.1012(3) 0.11568(19) 0.0459(6) Uani d . 1 . .
    C C12 0.49282(16) -0.0216(3) 0.1901(2) 0.0597(7) Uani d . 1 . .
    H H12 0.4828 0.0657 0.2320 0.072 Uiso calc R 1 . .
    C C13 0.57586(17) -0.0723(4) 0.2023(3) 0.0689(8) Uani d . 1 . .
    H H13 0.6220 -0.0188 0.2529 0.083 Uiso calc R 1 . .
    C C14 0.59129(19) -0.1996(4) 0.1413(3) 0.0700(8) Uani d . 1 . .
    H H14 0.6477 -0.2328 0.1505 0.084 Uiso calc R 1 . .
    C C15 0.5245(2) -0.2778(4) 0.0673(3) 0.0753(9) Uani d . 1 . .
    H H15 0.5352 -0.3637 0.0249 0.090 Uiso calc R 1 . .
    C C16 0.44046(19) -0.2311(3) 0.0543(2) 0.0611(7) Uani d . 1 . .
    H H16 0.3946 -0.2867 0.0047 0.073 Uiso calc R 1 . .
loop_
    _atom_site_aniso_label
    _atom_site_aniso_U_11
    _atom_site_aniso_U_22
    _atom_site_aniso_U_33
    _atom_site_aniso_U_12
    _atom_site_aniso_U_13
    _atom_site_aniso_U_23
    S1 0.0381(3) 0.0471(4) 0.0608(4) 0.0024(2) 0.0089(3) -0.0001(3)
    O1 0.0414(9) 0.0505(9) 0.0797(12) -0.0026(7) 0.0118(9) 0.0065(9)
    O2 0.0571(11) 0.0710(12) 0.0682(12) 0.0060(9) 0.0124(9) -0.0151(10)
    N1 0.0370(10) 0.0499(11) 0.0639(13) 0.0017(8) 0.0084(9) 0.0074(9)
    N2 0.0409(11) 0.0454(11) 0.0538(12) 0.0006(8) 0.0010(9) 0.0040(9)
    C1 0.067(2) 0.126(3) 0.089(2) 0.013(2) -0.0152(19) -0.004(2)
    C2 0.0511(15) 0.0738(18) 0.0694(19) 0.0089(13) -0.0011(14) -0.0040(15)
    C3 0.0391(14) 0.114(3) 0.084(2) 0.0170(16) 0.0112(15) 0.0069(18)
    C4 0.0431(14) 0.099(2) 0.0668(17) 0.0185(14) 0.0139(13) 0.0050(16)
    C5 0.0368(12) 0.0470(12) 0.0596(15) 0.0059(10) 0.0108(11) 0.0012(11)
    C6 0.0446(15) 0.107(2) 0.0693(19) 0.0033(15) 0.0162(14) -0.0107(17)
    C7 0.0657(19) 0.125(3) 0.0575(18) 0.0086(19) 0.0119(16) -0.0106(18)
    C8 0.0403(12) 0.0481(13) 0.0452(13) -0.0006(10) 0.0047(10) 0.0019(10)
    C9 0.0468(14) 0.0541(14) 0.083(2) -0.0065(11) 0.0022(14) 0.0118(14)
    C10 0.092(2) 0.082(2) 0.091(2) -0.0002(18) 0.042(2) 0.0094(19)
    C11 0.0457(13) 0.0448(12) 0.0417(12) 0.0060(10) 0.0058(10) 0.0057(10)
    C12 0.0460(13) 0.0597(15) 0.0631(16) 0.0036(12) 0.0022(12) -0.0096(12)
    C13 0.0440(14) 0.0769(18) 0.0763(19) 0.0044(13) 0.0054(14) 0.0058(16)
    C14 0.0548(16) 0.0751(18) 0.085(2) 0.0171(14) 0.0291(16) 0.0245(17)
    C15 0.087(2) 0.0697(19) 0.079(2) 0.0193(17) 0.0405(19) 0.0017(16)
    C16 0.0689(17) 0.0584(15) 0.0520(15) -0.0008(13) 0.0132(13) -0.0049(12)
_geom_special_details
;
All e.s.d.'s (except the e.s.d. in the dihedral angle between two l.s. planes)
are estimated using the full covariance matrix. The cell e.s.d.'s are taken
into account individually in the estimation of e.s.d.'s in distances, angles
and torsion angles; correlations between e.s.d.'s in cell parameters are only
used when they are defined by crystal symmetry. An approximate (isotropic)
treatment of cell e.s.d.'s is used for estimating e.s.d.'s involving l.s.
planes.
;
loop_
    _geom_bond_atom_site_label_1
    _geom_bond_atom_site_label_2
    _geom_bond_site_symmetry_2
    _geom_bond_distance
    _geom_bond_publ_flag
    S1 O2 . 1.428(2) ?
    S1 O1 . 1.4371(18) ?
    S1 N1 . 1.633(2) ?
    S1 C5 . 1.755(3) ?
    N1 C8 . 1.301(3) ?
    N2 C8 . 1.326(3) ?
    N2 C11 . 1.441(3) ?
    N2 C9 . 1.467(3) ?
    C1 C2 . 1.517(4) ?
    C1 H1A . 0.9600 ?
    C1 H1B . 0.9600 ?
    C1 H1C . 0.9600 ?
    C2 C7 . 1.363(4) ?
    C2 C3 . 1.373(4) ?
    C3 C4 . 1.376(4) ?
    C3 H3 . 0.9300 ?
    C4 C5 . 1.374(3) ?
    C4 H4 . 0.9300 ?
    C5 C6 . 1.371(4) ?
    C6 C7 . 1.376(4) ?
    C6 H6 . 0.9300 ?
    C7 H7 . 0.9300 ?
    C8 H8 . 0.9300 ?
    C9 C10 . 1.510(5) ?
    C9 H9A . 0.9700 ?
    C9 H9B . 0.9700 ?
    C10 H10A . 0.9600 ?
    C10 H10B . 0.9600 ?
    C10 H10C . 0.9600 ?
    C11 C12 . 1.369(3) ?
    C11 C16 . 1.379(4) ?
    C12 C13 . 1.377(4) ?
    C12 H12 . 0.9300 ?
    C13 C14 . 1.361(4) ?
    C13 H13 . 0.9300 ?
    C14 C15 . 1.353(4) ?
    C14 H14 . 0.9300 ?
    C15 C16 . 1.381(4) ?
    C15 H15 . 0.9300 ?
    C16 H16 . 0.9300 ?
loop_
    _geom_angle_atom_site_label_1
    _geom_angle_atom_site_label_2
    _geom_angle_atom_site_label_3
    _geom_angle_site_symmetry_1
    _geom_angle_site_symmetry_3
    _geom_angle
    _geom_angle_publ_flag
    O2 S1 O1 . . 117.23(12) ?
    O2 S1 N1 . . 107.27(12) ?
    O1 S1 N1 . . 112.35(10) ?
    O2 S1 C5 . . 107.76(11) ?
    O1 S1 C5 . . 107.95(12) ?
    N1 S1 C5 . . 103.32(11) ?
    C8 N1 S1 . . 116.09(17) ?
    C8 N2 C11 . . 119.30(19) ?
    C8 N2 C9 . . 121.8(2) ?
    C11 N2 C9 . . 118.42(19) ?
    C2 C1 H1A . . 109.5 ?
    C2 C1 H1B . . 109.5 ?
    H1A C1 H1B . . 109.5 ?
    C2 C1 H1C . . 109.5 ?
    H1A C1 H1C . . 109.5 ?
    H1B C1 H1C . . 109.5 ?
    C7 C2 C3 . . 118.3(3) ?
    C7 C2 C1 . . 121.3(3) ?
    C3 C2 C1 . . 120.4(3) ?
    C2 C3 C4 . . 121.2(3) ?
    C2 C3 H3 . . 119.4 ?
    C4 C3 H3 . . 119.4 ?
    C5 C4 C3 . . 119.7(3) ?
    C5 C4 H4 . . 120.2 ?
    C3 C4 H4 . . 120.2 ?
    C6 C5 C4 . . 119.6(3) ?
    C6 C5 S1 . . 120.3(2) ?
    C4 C5 S1 . . 120.1(2) ?
    C5 C6 C7 . . 119.7(3) ?
    C5 C6 H6 . . 120.2 ?
    C7 C6 H6 . . 120.2 ?
    C2 C7 C6 . . 121.6(3) ?
    C2 C7 H7 . . 119.2 ?
    C6 C7 H7 . . 119.2 ?
    N1 C8 N2 . . 122.7(2) ?
    N1 C8 H8 . . 118.6 ?
    N2 C8 H8 . . 118.6 ?
    N2 C9 C10 . . 111.4(2) ?
    N2 C9 H9A . . 109.3 ?
    C10 C9 H9A . . 109.3 ?
    N2 C9 H9B . . 109.3 ?
    C10 C9 H9B . . 109.3 ?
    H9A C9 H9B . . 108.0 ?
    C9 C10 H10A . . 109.5 ?
    C9 C10 H10B . . 109.5 ?
    H10A C10 H10B . . 109.5 ?
    C9 C10 H10C . . 109.5 ?
    H10A C10 H10C . . 109.5 ?
    H10B C10 H10C . . 109.5 ?
    C12 C11 C16 . . 120.1(2) ?
    C12 C11 N2 . . 119.6(2) ?
    C16 C11 N2 . . 120.3(2) ?
    C11 C12 C13 . . 119.2(3) ?
    C11 C12 H12 . . 120.4 ?
    C13 C12 H12 . . 120.4 ?
    C14 C13 C12 . . 120.9(3) ?
    C14 C13 H13 . . 119.5 ?
    C12 C13 H13 . . 119.5 ?
    C15 C14 C13 . . 119.9(3) ?
    C15 C14 H14 . . 120.0 ?
    C13 C14 H14 . . 120.0 ?
    C14 C15 C16 . . 120.5(3) ?
    C14 C15 H15 . . 119.8 ?
    C16 C15 H15 . . 119.8 ?
    C11 C16 C15 . . 119.4(3) ?
    C11 C16 H16 . . 120.3 ?
    C15 C16 H16 . . 120.3 ?
loop_
    _geom_torsion_atom_site_label_1
    _geom_torsion_atom_site_label_2
    _geom_torsion_atom_site_label_3
    _geom_torsion_atom_site_label_4
    _geom_torsion_site_symmetry_1
    _geom_torsion_site_symmetry_2
    _geom_torsion_site_symmetry_3
    _geom_torsion_site_symmetry_4
    _geom_torsion
    _geom_torsion_publ_flag
    O2 S1 N1 C8 . . . . -125.18(19) ?
    O1 S1 N1 C8 . . . . 5.1(2) ?
    C5 S1 N1 C8 . . . . 121.1(2) ?
    C7 C2 C3 C4 . . . . -0.9(5) ?
    C1 C2 C3 C4 . . . . -179.5(3) ?
    C2 C3 C4 C5 . . . . 0.6(5) ?
    C3 C4 C5 C6 . . . . -0.7(4) ?
    C3 C4 C5 S1 . . . . 177.3(2) ?
    O2 S1 C5 C6 . . . . 154.6(2) ?
    O1 S1 C5 C6 . . . . 27.1(3) ?
    N1 S1 C5 C6 . . . . -92.1(2) ?
    O2 S1 C5 C4 . . . . -23.4(2) ?
    O1 S1 C5 C4 . . . . -150.9(2) ?
    N1 S1 C5 C4 . . . . 89.9(2) ?
    C4 C5 C6 C7 . . . . 1.1(5) ?
    S1 C5 C6 C7 . . . . -176.9(3) ?
    C3 C2 C7 C6 . . . . 1.3(5) ?
    C1 C2 C7 C6 . . . . 179.9(3) ?
    C5 C6 C7 C2 . . . . -1.5(5) ?
    S1 N1 C8 N2 . . . . -178.33(18) ?
    C11 N2 C8 N1 . . . . -173.9(2) ?
    C9 N2 C8 N1 . . . . -1.9(4) ?
    C8 N2 C9 C10 . . . . -96.1(3) ?
    C11 N2 C9 C10 . . . . 76.0(3) ?
    C8 N2 C11 C12 . . . . 55.5(3) ?
    C9 N2 C11 C12 . . . . -116.7(3) ?
    C8 N2 C11 C16 . . . . -124.7(3) ?
    C9 N2 C11 C16 . . . . 63.1(3) ?
    C16 C11 C12 C13 . . . . 0.3(4) ?
    N2 C11 C12 C13 . . . . -179.9(2) ?
    C11 C12 C13 C14 . . . . 0.2(4) ?
    C12 C13 C14 C15 . . . . 0.2(5) ?
    C13 C14 C15 C16 . . . . -1.0(5) ?
    C12 C11 C16 C15 . . . . -1.2(4) ?
    N2 C11 C16 C15 . . . . 179.1(2) ?
    C14 C15 C16 C11 . . . . 1.5(4) ?
