# Supplementary material for: N-Ethyl-N-phenyl-N′-tosyl­formamidine
Source: Acta Crystallogr Sect E Struct Rep Online. 2009 Jun 17;65(Pt 7):o1582. doi: 10.1107/S1600536809021953 (PMC2969352; doi:10.1107/S1600536809021953)
Supplement: Supplementary file 2 [file e-65-o1582-Isup2.hkl]

# 
# h,k,l, Fc-squared, Fo-squared, sigma(Fo-squared) and status flag 
# 
data_I
_shelx_title ' LN in p21/c' 
_shelx_refln_list_code          4 
_shelx_F_calc_maximum      160.66 
_exptl_crystal_F_000       640.00 
_reflns_d_resolution_high  0.8257 
 
loop_ 
 _symmetry_equiv_pos_as_xyz 
 'x, y, z' 
 '-x, y+1/2, -z+1/2' 
 '-x, -y, -z' 
 'x, -y-1/2, z-1/2' 
 
_cell_length_a    16.3064 
_cell_length_b     8.1218 
_cell_length_c    12.6738 
_cell_angle_alpha  90.000 
_cell_angle_beta  108.222 
_cell_angle_gamma  90.000 
 
_shelx_F_squared_multiplier     1.000 
 
loop_ 
 _refln_index_h 
 _refln_index_k 
 _refln_index_l 
 _refln_F_squared_calc 
 _refln_F_squared_meas 
 _refln_F_squared_sigma 
 _refln_observed_status 
   1   0   0      191.50      216.95      1.11 o 
   2   0   0      873.68     1143.57      3.35 o 
   3   0   0      186.30      193.22      2.01 o 
   4   0   0     6204.89     6695.55     45.07 o 
   5   0   0       36.62       52.82      1.65 o 
   6   0   0      849.25      990.01      5.66 o 
   7   0   0        6.53        5.80      1.31 o 
   8   0   0      329.23      374.68      4.09 o 
   9   0   0     1214.18     1348.97      8.03 o 
  10   0   0      297.90      320.62      4.39 o 
  11   0   0     1797.88     1981.94     11.25 o 
  12   0   0        4.70        0.00      4.33 o 
  13   0   0      172.12      197.25      4.48 o 
  14   0   0      982.53     1031.59     10.03 o 
  15   0   0       58.08       53.19      3.32 o 
  16   0   0       35.46       31.05      3.01 o 
  17   0   0       36.88       32.70      3.56 o 
  18   0   0        8.91        8.00      4.95 o 
   1   1   0     6756.10     5733.99     29.54 o 
   2   1   0     3054.94     3189.65     25.11 o 
   3   1   0      429.84      487.67      2.90 o 
   4   1   0     2524.88     2903.35      7.75 o 
   5   1   0      179.19      173.92      2.23 o 
   6   1   0     1342.14     1507.04      6.80 o 
   7   1   0      207.38      237.12      3.04 o 
   8   1   0      859.20     1067.68      6.82 o 
   9   1   0      139.39      152.71      2.93 o 
  10   1   0      456.15      499.15      5.45 o 
  11   1   0       15.59        9.79      3.56 o 
  12   1   0     2309.00     2498.84     13.84 o 
  13   1   0      125.43      126.68      4.43 o 
  14   1   0        3.15        0.00      4.58 o 
  15   1   0        0.02        0.00      3.93 o 
  16   1   0       94.81       97.99      3.90 o 
  17   1   0        8.03       18.94      2.68 o 
  18   1   0        5.74        9.75      3.52 o 
   0   2   0     1582.21     1392.48      4.27 o 
   1   2   0      331.12      340.51      2.57 o 
   2   2   0      245.41      283.06      2.61 o 
   3   2   0       47.21       48.05      1.42 o 
   4   2   0       39.01       45.58      1.48 o 
   5   2   0       54.63       63.37      1.80 o 
   6   2   0     1405.11     1639.23      7.88 o 
   7   2   0      296.16      343.89      3.87 o 
   8   2   0      234.89      271.46      3.75 o 
   9   2   0        7.55        7.16      1.64 o 
  10   2   0      247.65      270.52      4.16 o 
  11   2   0        0.01        0.00      3.11 o 
  12   2   0       25.14       21.64      2.50 o 
  13   2   0      172.05      178.24      4.51 o 
  14   2   0       11.57        5.20      4.40 o 
  15   2   0        0.01        3.82      3.90 o 
  16   2   0       13.49       19.21      3.28 o 
  17   2   0        7.65        8.05      4.64 o 
  18   2   0        0.36        3.41      4.61 o 
   1   3   0     3594.60     3530.27     10.07 o 
   2   3   0      148.08      169.52      2.33 o 
   3   3   0     1610.21     1548.81      7.33 o 
   4   3   0       36.66       37.12      1.72 o 
   5   3   0      278.08      250.39      3.48 o 
   6   3   0        4.98        9.83      1.51 o 
   7   3   0       26.23       28.49      1.99 o 
   8   3   0        1.11        0.10      2.58 o 
   9   3   0      416.58      437.94      5.29 o 
  10   3   0      101.92       98.32      2.87 o 
  11   3   0       95.69      102.14      3.36 o 
  12   3   0      173.54      167.71      4.39 o 
  13   3   0      428.36      412.52      6.82 o 
  14   3   0      103.60      105.88      4.14 o 
  15   3   0       15.69        6.96      4.56 o 
  16   3   0       21.41       30.55      3.03 o 
  17   3   0        1.55        0.01      4.99 o 
   0   4   0     6419.70     5973.97     60.45 o 
   1   4   0     3372.20     3164.66     11.17 o 
   2   4   0     1160.01     1200.47      6.99 o 
   3   4   0      159.87      167.32      2.79 o 
   4   4   0      410.30      409.94      4.32 o 
   5   4   0      284.36      310.79      4.01 o 
   6   4   0      494.36      478.64      5.08 o 
   7   4   0        0.07        0.00      2.34 o 
   8   4   0       11.44       10.66      1.98 o 
   9   4   0      428.35      398.20      5.37 o 
  10   4   0        0.15        0.00      3.30 o 
  11   4   0      433.66      439.38      6.38 o 
  12   4   0        9.72        7.39      4.32 o 
  13   4   0      360.60      365.99      6.54 o 
  14   4   0      114.15      104.11      4.09 o 
  15   4   0       21.82       31.79      2.95 o 
  16   4   0       10.22        8.85      5.08 o 
  17   4   0       19.76       21.84      3.88 o 
   1   5   0      586.47      599.66      5.56 o 
   2   5   0      234.00      203.50      3.36 o 
   3   5   0       20.62       20.31      1.65 o 
   4   5   0      150.42      149.98      3.13 o 
   5   5   0        6.17        0.00      2.46 o 
   6   5   0      324.87      290.65      4.46 o 
   7   5   0      173.33      181.88      3.85 o 
   8   5   0      775.93      739.90      7.67 o 
   9   5   0      428.55      404.61      5.94 o 
  10   5   0      529.97      470.73      6.61 o 
  11   5   0      316.25      306.22      6.07 o 
  12   5   0      580.44      592.08      8.50 o 
  13   5   0       35.19       40.58      3.20 o 
  14   5   0        7.14        0.09      4.79 o 
  15   5   0        2.78        8.29      3.09 o 
  16   5   0       10.21       12.49      3.54 o 
   0   6   0      230.61      201.50      3.83 o 
   1   6   0      506.95      525.02      6.02 o 
   2   6   0      124.36      130.42      3.32 o 
   3   6   0       42.35       42.38      2.46 o 
   4   6   0      186.37      174.96      3.96 o 
   5   6   0        5.11        5.10      2.10 o 
   6   6   0       27.92       26.54      2.29 o 
   7   6   0      158.73      153.17      4.17 o 
   8   6   0      565.98      549.78      7.28 o 
   9   6   0        0.44        6.23      3.34 o 
  10   6   0       10.13        9.47      2.64 o 
  11   6   0       82.26       68.31      3.54 o 
  12   6   0        2.83        3.66      4.48 o 
  13   6   0       44.17       50.10      3.69 o 
  14   6   0        5.92        0.53      4.85 o 
   1   7   0        5.52        7.01      3.26 o 
   2   7   0       34.72       27.60      2.22 o 
   3   7   0       51.86       51.70      2.63 o 
   4   7   0      260.19      266.52      5.15 o 
   5   7   0       42.36       42.09      2.62 o 
   6   7   0       25.38       30.63      2.66 o 
   7   7   0       88.42       87.74      3.49 o 
   8   7   0       15.48       17.70      2.52 o 
   9   7   0        0.31        0.00      4.63 o 
  10   7   0        6.86       12.01      3.29 o 
  11   7   0        9.19        4.52      4.72 o 
  12   7   0        5.52        0.01      5.01 o 
  13   7   0        2.84        0.03      4.72 o 
   0   8   0        9.25       15.75      3.04 o 
   1   8   0       26.15       26.56      2.74 o 
   2   8   0       13.04        9.69      2.76 o 
   3   8   0       54.28       61.32      3.18 o 
   4   8   0       32.85       42.08      2.81 o 
   5   8   0       33.36       36.87      2.84 o 
   6   8   0        9.09       10.83      3.21 o 
   7   8   0       33.91       36.73      3.00 o 
   8   8   0       20.48       22.51      2.78 o 
   9   8   0       54.08       56.27      4.37 o 
  10   8   0        8.92        8.84      5.13 o 
   1   9   0       42.16       53.23      3.52 o 
   2   9   0       55.17       54.99      3.92 o 
   3   9   0       38.93       48.37      4.34 o 
   4   9   0       37.38       29.37      3.90 o 
   5   9   0       15.16        3.55      5.23 o 
   6   9   0       32.38       28.31      4.24 o 
   7   9   0       21.73       24.25      4.03 o 
 -19   1   1        2.71        4.47      6.37 o 
 -18   1   1       25.10       31.42      4.81 o 
 -17   1   1       36.74       44.64      4.85 o 
 -16   1   1       17.30       14.67      5.99 o 
 -15   1   1        0.33        0.73      5.67 o 
 -14   1   1      356.36      346.42      8.66 o 
 -13   1   1      275.04      275.91      7.33 o 
 -12   1   1      385.89      393.21      7.86 o 
 -11   1   1        3.31        2.29      4.14 o 
 -10   1   1      411.85      411.18      7.89 o 
  -9   1   1      198.17      258.39      6.10 o 
  -8   1   1        7.63       11.59      2.95 o 
  -7   1   1      334.32      341.36      5.83 o 
  -6   1   1     1624.57     1829.91     11.43 o 
  -5   1   1     1735.12     1575.22      9.59 o 
  -4   1   1        0.28        4.48      1.99 o 
  -3   1   1      992.28      892.25      5.92 o 
  -2   1   1      760.66      677.22      4.71 o 
  -1   1   1     1396.50     1238.21      5.42 o 
   0   1   1      487.04      513.99      2.41 o 
   1   1   1     7002.80     6307.06     35.24 o 
   2   1   1     3225.93     3623.17     30.04 o 
   3   1   1     1356.61     1650.83      5.62 o 
   4   1   1     5868.32     6640.74     49.36 o 
   5   1   1       71.46       81.28      1.72 o 
   6   1   1     1205.23     1382.46      6.90 o 
   7   1   1        4.21       10.61      1.57 o 
   8   1   1        0.02        0.50      2.30 o 
   9   1   1      106.85      108.96      2.77 o 
  10   1   1        1.05        0.53      2.98 o 
  11   1   1      496.29      524.40      6.27 o 
  12   1   1     1672.64     1772.03     11.99 o 
  13   1   1      113.19      138.49      4.35 o 
  14   1   1        7.64        8.10      4.01 o 
  15   1   1       49.03       54.34      3.48 o 
  16   1   1       46.57       42.04      4.33 o 
  17   1   1       24.40       24.11      3.88 o 
  18   1   1        1.26        3.80      4.74 o 
 -18   2   1        6.65       10.80      6.67 o 
 -17   2   1      207.64      220.93      8.31 o 
 -16   2   1        0.30        3.12      6.02 o 
 -15   2   1      541.12      528.91     10.82 o 
 -14   2   1        7.29        2.08      6.20 o 
 -13   2   1      132.14      132.59      5.45 o 
 -12   2   1       85.34       94.18      4.65 o 
 -11   2   1      208.22      207.13      5.48 o 
 -10   2   1       13.43       14.80      2.26 o 
  -9   2   1       17.08       18.62      2.25 o 
  -8   2   1       16.52       32.58      2.26 o 
  -7   2   1        0.20        5.18      1.58 o 
  -6   2   1      717.28      714.74      7.80 o 
  -5   2   1       73.95       63.76      2.68 o 
  -4   2   1      519.22      499.47      5.07 o 
  -3   2   1        7.81        0.00      2.01 o 
  -2   2   1    10473.83     9018.08     75.50 o 
   0   2   1      315.72      280.37      2.52 o 
   1   2   1      287.03      274.22      2.54 o 
   2   2   1      265.00      289.09      2.77 o 
   3   2   1      527.69      475.07      3.64 o 
   4   2   1      202.12      196.70      2.65 o 
   5   2   1     1941.54     2151.11      8.43 o 
   6   2   1      208.92      299.38      3.45 o 
   7   2   1        7.95       13.28      1.42 o 
   8   2   1     1398.86     1522.61      8.65 o 
   9   2   1        9.83        8.39      1.98 o 
  10   2   1      545.98      580.64      6.11 o 
  11   2   1       13.54        3.76      3.82 o 
  12   2   1      296.34      315.33      5.78 o 
  13   2   1     1605.87     1692.95     12.57 o 
  14   2   1       26.67       28.03      2.80 o 
  15   2   1       89.44       91.91      4.01 o 
  16   2   1      168.33      172.16      5.31 o 
  17   2   1       65.22       56.32      3.80 o 
 -18   3   1      101.33       97.92      6.48 o 
 -17   3   1        2.44        3.17      6.41 o 
 -16   3   1       52.05       59.96      5.25 o 
 -15   3   1       13.83        0.16      6.41 o 
 -14   3   1      199.20      189.44      7.22 o 
 -13   3   1      502.03      509.54     10.70 o 
 -12   3   1       16.12       18.78      3.43 o 
 -11   3   1      338.01      335.65      7.28 o 
 -10   3   1        1.59        4.89      3.50 o 
  -9   3   1      459.41      498.90      7.84 o 
  -8   3   1       11.50        9.37      2.22 o 
  -7   3   1      633.53      536.00      7.13 o 
  -6   3   1     1703.55     1933.69     13.80 o 
  -5   3   1      149.65      117.72      3.87 o 
  -4   3   1        6.37        0.00      2.52 o 
  -3   3   1      228.46      197.27      4.39 o 
  -2   3   1       13.63        7.81      1.47 o 
  -1   3   1      368.91      395.21      4.82 o 
   0   3   1      413.57      308.39      3.03 o 
   1   3   1     2914.30     2727.28      9.19 o 
   2   3   1      374.67      426.50      3.74 o 
   3   3   1     1049.11     1111.89      6.10 o 
   4   3   1      180.58      124.48      2.28 o 
   5   3   1       98.49       84.53      2.07 o 
   6   3   1        8.62        3.81      1.48 o 
   7   3   1      626.96      745.92      6.15 o 
   8   3   1      591.20      654.27      6.12 o 
   9   3   1      108.49      118.77      3.07 o 
  10   3   1      308.55      334.58      5.03 o 
  11   3   1      964.98      997.13      8.98 o 
  12   3   1      238.85      234.92      4.98 o 
  13   3   1       64.37       58.85      3.38 o 
  14   3   1       15.40       13.71      3.10 o 
  15   3   1       52.20       55.62      3.47 o 
  16   3   1       48.17       48.42      3.59 o 
  17   3   1       13.61       10.53      5.45 o 
 -17   4   1       33.17       38.07      4.90 o 
 -16   4   1       24.06       19.48      4.11 o 
 -15   4   1        6.74       12.11      6.36 o 
 -14   4   1       42.08       44.13      4.40 o 
 -13   4   1      129.98      111.86      5.62 o 
 -12   4   1        1.66        0.00      5.55 o 
 -11   4   1        0.96        0.00      5.06 o 
 -10   4   1        3.72        5.94      4.17 o 
  -9   4   1      374.15      347.48      6.96 o 
  -8   4   1       16.06       11.83      2.37 o 
  -7   4   1      153.68      154.65      4.43 o 
  -6   4   1        0.14        0.86      3.21 o 
  -5   4   1      262.25      242.72      4.95 o 
  -4   4   1      139.60      144.63      3.80 o 
  -3   4   1       44.31       38.09      2.22 o 
  -2   4   1     1177.64     1273.81     10.01 o 
  -1   4   1       60.95       80.63      2.95 o 
   0   4   1     1237.04     1277.39      7.07 o 
   1   4   1      857.18      813.57      5.76 o 
   2   4   1       29.60       39.40      1.61 o 
   3   4   1      560.72      587.31      5.14 o 
   4   4   1       82.35       72.23      2.04 o 
   5   4   1       20.63       23.21      1.47 o 
   6   4   1      106.04      121.44      2.90 o 
   7   4   1       24.11       28.99      1.92 o 
   8   4   1       23.38       21.00      1.88 o 
   9   4   1        2.30        0.17      2.96 o 
  10   4   1       70.99       68.14      2.96 o 
  11   4   1       21.52       21.49      2.99 o 
  12   4   1      133.71      152.32      4.40 o 
  13   4   1        0.47        0.00      4.02 o 
  14   4   1        1.00        0.01      3.99 o 
  15   4   1        0.18        1.71      4.39 o 
  16   4   1        2.83        9.12      4.50 o 
 -16   5   1       10.94       17.38      4.33 o 
 -15   5   1        0.27       10.52      5.34 o 
 -14   5   1       32.16       33.38      4.05 o 
 -13   5   1        5.04        3.71      6.04 o 
 -12   5   1       10.39       11.44      3.63 o 
 -11   5   1        2.33        3.24      5.44 o 
 -10   5   1       14.44       15.80      3.65 o 
  -9   5   1       15.33        3.58      5.96 o 
  -8   5   1        0.61        4.28      4.22 o 
  -7   5   1        0.25        0.00      4.33 o 
  -6   5   1      136.50      140.37      4.80 o 
  -5   5   1      101.92       96.12      3.90 o 
  -4   5   1      195.99      176.54      4.82 o 
  -3   5   1       78.67       91.94      3.62 o 
  -2   5   1       66.21       78.57      3.38 o 
  -1   5   1      159.96      138.60      4.19 o 
   0   5   1      239.81      228.29      3.61 o 
   1   5   1        2.69        0.00      2.26 o 
   2   5   1      416.00      385.21      4.67 o 
   3   5   1       55.17       54.98      2.06 o 
   4   5   1      122.13      106.62      2.71 o 
   5   5   1        0.00        2.66      2.25 o 
   6   5   1       35.83       32.29      2.21 o 
   7   5   1       36.85       34.72      2.25 o 
   8   5   1       79.13       78.50      3.14 o 
   9   5   1       26.29       33.72      2.60 o 
  10   5   1        8.93        1.90      4.29 o 
  11   5   1       19.52       13.96      3.54 o 
  12   5   1       18.11       11.00      4.70 o 
  13   5   1       26.55       27.05      3.60 o 
  14   5   1        3.95        9.74      4.04 o 
  15   5   1       19.59       22.27      3.92 o 
 -15   6   1       65.62       56.51      5.45 o 
 -14   6   1       32.42       14.79      8.66 o 
 -13   6   1       57.90       56.79      5.03 o 
 -12   6   1       38.05       38.80      4.82 o 
 -11   6   1       15.56       15.43      3.53 o 
 -10   6   1      233.44      225.65      7.35 o 
  -9   6   1       15.89        8.91      5.75 o 
  -8   6   1       22.24       23.33      3.61 o 
  -7   6   1      256.75      230.88      7.06 o 
  -6   6   1      570.01      569.33      9.69 o 
  -5   6   1      130.05      134.64      5.23 o 
  -4   6   1      297.16      294.60      7.19 o 
  -3   6   1       14.22       10.46      2.32 o 
  -2   6   1      419.99      396.67      8.10 o 
  -1   6   1       96.25       90.25      4.02 o 
   0   6   1      441.90      451.99      5.70 o 
   1   6   1       29.42       28.82      2.10 o 
   2   6   1       61.78       62.34      2.53 o 
   3   6   1      111.22      117.45      3.11 o 
   4   6   1      107.39      107.11      3.14 o 
   5   6   1      201.98      176.70      4.02 o 
   6   6   1       26.60       26.81      2.20 o 
   7   6   1      407.92      377.50      6.08 o 
   8   6   1        0.63        0.00      3.60 o 
   9   6   1        8.25        8.97      3.71 o 
  10   6   1       35.26       34.12      2.94 o 
  11   6   1        4.30        0.00      4.57 o 
  12   6   1      175.36      157.48      5.09 o 
  13   6   1       14.77       15.08      3.21 o 
  14   6   1        3.95       10.71      4.49 o 
 -13   7   1       37.09       37.26      5.44 o 
 -12   7   1        0.04        0.00      6.42 o 
 -11   7   1      130.03      112.64      6.39 o 
 -10   7   1       29.18       25.44      4.25 o 
  -9   7   1      349.73      342.59      9.53 o 
  -8   7   1       11.27        8.85      5.50 o 
  -7   7   1       22.39       18.21      3.36 o 
  -6   7   1       19.53       15.03      3.52 o 
  -5   7   1      293.40      312.93      7.72 o 
  -4   7   1        5.66        7.85      4.85 o 
  -3   7   1       93.51      106.50      4.60 o 
  -2   7   1       44.02       53.82      3.81 o 
  -1   7   1        0.34        2.33      4.35 o 
   0   7   1      155.84      145.19      3.81 o 
   1   7   1       55.05       53.98      2.86 o 
   2   7   1        5.82        4.19      3.42 o 
   3   7   1       20.15       23.89      2.28 o 
   4   7   1        8.88        5.43      3.87 o 
   5   7   1      182.48      184.50      4.77 o 
   6   7   1      124.53      127.37      4.19 o 
   7   7   1       86.53       86.36      3.93 o 
   8   7   1       71.27       72.05      3.55 o 
   9   7   1      138.80      124.99      4.54 o 
  10   7   1       95.92       93.47      4.18 o 
  11   7   1      194.08      205.90      5.94 o 
  12   7   1        4.30        0.01      4.89 o 
 -11   8   1        6.72       17.06      3.60 o 
 -10   8   1       13.67       16.61      4.32 o 
  -9   8   1        7.78        0.00      6.15 o 
  -8   8   1       27.74       40.61      3.96 o 
  -7   8   1       26.35       24.54      4.79 o 
  -6   8   1        0.67        0.34      5.35 o 
  -5   8   1        7.81        7.50      5.89 o 
  -4   8   1       10.78       20.63      3.61 o 
  -3   8   1       54.20       57.53      4.49 o 
  -2   8   1      118.95      120.36      5.86 o 
  -1   8   1      208.81      202.13      7.24 o 
   0   8   1        0.59        0.00      3.88 o 
   1   8   1       27.60       29.58      2.63 o 
   2   8   1        1.20        0.00      3.68 o 
   3   8   1       33.59       38.83      2.91 o 
   4   8   1       35.14       36.75      2.80 o 
   5   8   1       77.55       63.49      3.55 o 
   6   8   1       89.62       86.36      3.81 o 
   7   8   1       57.85       63.53      3.65 o 
   8   8   1       16.94       18.81      2.63 o 
   9   8   1        1.69        6.34      3.92 o 
  10   8   1       71.41       66.44      5.02 o 
  -7   9   1       32.99       31.41      4.87 o 
  -6   9   1        2.07        4.65      6.17 o 
  -5   9   1        6.51        0.76      7.05 o 
  -4   9   1       38.08       39.53      4.71 o 
  -3   9   1        2.10        0.00      6.25 o 
  -2   9   1        0.03        0.00      7.07 o 
  -1   9   1        6.10        7.22      6.28 o 
   0   9   1        7.52        0.01      4.64 o 
   1   9   1        0.64        0.30      3.90 o 
   2   9   1        1.59        0.01      4.26 o 
   3   9   1       16.84       15.38      3.12 o 
   4   9   1        3.39        8.70      3.10 o 
   5   9   1        0.29        0.01      4.52 o 
   6   9   1        1.29        0.01      5.17 o 
 -19   0   2       58.20       67.32      5.98 o 
 -18   0   2      110.94      106.58      6.14 o 
 -17   0   2       49.31       52.27      4.56 o 
 -16   0   2       89.42       75.59      5.45 o 
 -15   0   2       68.55       64.81      4.60 o 
 -14   0   2       72.79       76.58      4.61 o 
 -13   0   2      364.45      363.14      7.57 o 
 -12   0   2      166.67      176.41      6.42 o 
 -11   0   2      669.07      692.90     10.71 o 
 -10   0   2       47.07       34.63      3.86 o 
  -9   0   2      442.46      335.79      6.65 o 
  -8   0   2     2098.78     2314.84     14.73 o 
  -7   0   2      118.45      113.12      4.11 o 
  -6   0   2        5.25       13.55      2.46 o 
  -5   0   2     1851.34     1602.56     10.87 o 
  -4   0   2     1267.86      996.48      6.95 o 
  -3   0   2    20476.69    14961.05     94.09 o 
  -2   0   2    25813.18    16454.52     85.24 o 
  -1   0   2     3114.46     2553.08     38.18 o 
   0   0   2     1836.09     1908.65      6.55 o 
   1   0   2    12998.65    11944.56     51.31 o 
   2   0   2     1519.23     1776.59      5.60 o 
   3   0   2     6501.01     8229.33     52.65 o 
   4   0   2     1205.87     1547.16      6.47 o 
   5   0   2     1053.74     1663.52      7.38 o 
   6   0   2     3312.24     4604.27     13.19 o 
   7   0   2     2257.30     2925.13     11.14 o 
   8   0   2      384.95      447.75      5.19 o 
   9   0   2     1226.91     1488.48      9.27 o 
  10   0   2     1009.49     1278.38      9.24 o 
  11   0   2      631.95      747.83      7.59 o 
  12   0   2      734.63      801.73      8.31 o 
  13   0   2      162.44      167.66      4.52 o 
  14   0   2       81.45       96.12      3.78 o 
  15   0   2      224.73      252.10      5.90 o 
  16   0   2       33.69       28.86      3.95 o 
  17   0   2       95.98      106.24      5.41 o 
 -19   1   2       29.02       31.17      5.03 o 
 -18   1   2       10.20       12.70      6.94 o 
 -17   1   2       25.32       27.85      4.29 o 
 -16   1   2      135.63      119.25      6.00 o 
 -15   1   2      220.76      222.48      6.90 o 
 -14   1   2      425.83      433.17      8.78 o 
 -13   1   2      389.00      401.93     10.61 o 
 -12   1   2      507.31      471.84      9.84 o 
 -11   1   2      431.50      444.83      9.00 o 
 -10   1   2       97.87       90.36      4.93 o 
  -9   1   2       11.41        4.22      2.80 o 
  -8   1   2      298.49      252.06      5.73 o 
  -7   1   2     4364.38     4338.19     20.42 o 
  -6   1   2      573.49      532.86      8.06 o 
  -5   1   2     1271.77     1132.56      6.01 o 
  -4   1   2       56.62       45.84      1.79 o 
  -3   1   2     7016.64     5553.60     46.61 o 
  -2   1   2     4953.00     4568.35     35.21 o 
  -1   1   2      366.81      354.12      3.68 o 
   0   1   2     2798.71     2689.52     25.91 o 
   1   1   2    13500.32    11728.39     56.54 o 
   2   1   2     3555.89     3915.54     34.91 o 
   3   1   2     5123.16     6129.80     47.90 o 
   4   1   2     1731.48     2171.49      7.77 o 
   5   1   2      626.03      739.22      5.05 o 
   6   1   2        1.74        5.81      2.22 o 
   7   1   2     2021.37     2644.18     10.79 o 
   8   1   2       90.96      101.71      2.57 o 
   9   1   2      959.70     1164.51      8.20 o 
  10   1   2      711.83      806.66      8.26 o 
  11   1   2      401.06      429.90      6.10 o 
  12   1   2      130.12      146.96      4.12 o 
  13   1   2      246.50      254.42      5.43 o 
  14   1   2       23.47       30.44      3.69 o 
  15   1   2        7.36       12.79      3.36 o 
  16   1   2       30.54       35.18      3.43 o 
  17   1   2        8.15        7.26      5.32 o 
 -18   2   2       20.45       21.66      4.76 o 
 -17   2   2        8.92        0.00      7.04 o 
 -16   2   2        1.39        5.95      5.45 o 
 -15   2   2       56.90       49.98      4.26 o 
 -14   2   2      182.25      177.46      8.63 o 
 -13   2   2       99.15      106.69      6.00 o 
 -12   2   2       78.53       75.99      5.80 o 
 -11   2   2      191.53      182.13      6.51 o 
 -10   2   2      126.18      111.77      5.55 o 
  -9   2   2      167.32      164.93      5.16 o 
  -8   2   2      786.41      826.78      9.60 o 
  -7   2   2     1330.93     1502.96     12.07 o 
  -6   2   2      363.74      379.67      6.14 o 
  -5   2   2     2177.58     2275.99     12.77 o 
  -4   2   2      685.88      658.32      6.77 o 
  -3   2   2     5740.18     5104.43     66.78 o 
  -2   2   2     2078.15     1987.56      9.30 o 
  -1   2   2     4488.96     4550.25     55.06 o 
   0   2   2      156.36      143.77      2.32 o 
   1   2   2      131.07      116.66      2.18 o 
   2   2   2      957.46     1054.25      5.38 o 
   3   2   2      757.98      800.13      4.81 o 
   4   2   2       41.50       49.59      1.56 o 
   5   2   2       73.45       98.66      2.14 o 
   6   2   2       26.25       28.86      1.64 o 
   7   2   2        4.56        6.32      1.80 o 
   8   2   2        0.20        0.27      2.50 o 
   9   2   2       12.02       15.37      1.74 o 
  10   2   2       14.70       19.12      2.30 o 
  11   2   2        0.68        4.20      4.03 o 
  12   2   2        2.74        0.00      4.31 o 
  13   2   2        2.57        1.68      4.17 o 
  14   2   2       98.04      101.37      4.02 o 
  15   2   2        0.63        6.32      4.59 o 
  16   2   2       17.85       11.88      5.89 o 
  17   2   2        0.23        0.01      5.49 o 
 -18   3   2       24.57       22.28      4.39 o 
 -17   3   2        3.74        0.00      6.61 o 
 -16   3   2        3.61        3.72      6.05 o 
 -15   3   2        2.34        0.00      6.16 o 
 -14   3   2      254.80      250.86      7.52 o 
 -13   3   2      361.29      315.71      7.70 o 
 -12   3   2        0.23        0.00      4.59 o 
 -11   3   2       83.87       71.14      3.78 o 
 -10   3   2       23.93       26.15      4.26 o 
  -9   3   2       63.88       76.06      4.57 o 
  -8   3   2      111.09      108.47      5.04 o 
  -7   3   2      358.27      355.47      7.13 o 
  -6   3   2        0.05        0.00      2.82 o 
  -5   3   2      111.71      105.07      3.97 o 
  -4   3   2       12.31        9.28      2.41 o 
  -3   3   2       32.37       30.56      2.49 o 
  -2   3   2      672.57      588.20      6.88 o 
  -1   3   2     1206.80     1132.50      8.35 o 
   0   3   2      263.11      245.23      3.08 o 
   1   3   2     1176.48     1102.75      6.21 o 
   2   3   2      480.43      424.65      4.10 o 
   3   3   2     1816.61     1704.67      7.87 o 
   4   3   2      772.12      800.34      5.71 o 
   5   3   2      254.02      220.16      3.25 o 
   6   3   2       12.76       12.92      1.40 o 
   7   3   2       79.97       77.65      2.48 o 
   8   3   2       53.16       62.05      2.27 o 
   9   3   2        0.02        0.00      3.08 o 
  10   3   2      416.90      402.47      5.86 o 
  11   3   2      121.20      108.18      3.78 o 
  12   3   2      303.67      320.79      5.77 o 
  13   3   2        8.01        9.78      3.01 o 
  14   3   2       30.29       25.86      2.80 o 
  15   3   2        0.33        0.00      4.75 o 
  16   3   2       11.65        8.42      4.99 o 
 -17   4   2       10.56        8.71      7.16 o 
 -16   4   2       72.15       67.41      5.27 o 
 -15   4   2       23.26       23.38      4.15 o 
 -14   4   2      122.35      120.56      6.20 o 
 -13   4   2      188.00      176.20      6.46 o 
 -12   4   2       84.51       86.80      4.61 o 
 -11   4   2      520.09      473.34      9.07 o 
 -10   4   2       91.93       87.71      4.22 o 
  -9   4   2       23.63       23.45      2.63 o 
  -8   4   2        5.27        2.77      3.72 o 
  -7   4   2     1102.85     1075.10     10.94 o 
  -6   4   2        9.36        9.53      2.11 o 
  -5   4   2      593.70      537.31      7.47 o 
  -4   4   2       99.86       77.46      2.99 o 
  -3   4   2     1313.11     1249.50     10.42 o 
  -2   4   2     3433.32     3407.28     16.86 o 
  -1   4   2      180.98      190.07      4.44 o 
   0   4   2      422.50      384.76      4.06 o 
   1   4   2      346.53      328.72      3.83 o 
   2   4   2      461.30      458.55      4.66 o 
   3   4   2       91.65       86.84      2.22 o 
   4   4   2      546.49      481.37      5.05 o 
   5   4   2      254.78      242.36      3.81 o 
   6   4   2      407.49      353.65      4.83 o 
   7   4   2      424.83      391.59      5.14 o 
   8   4   2       86.64       87.26      2.89 o 
   9   4   2      141.25      134.63      3.64 o 
  10   4   2      112.68      115.68      3.72 o 
  11   4   2      677.95      663.64      8.25 o 
  12   4   2        7.02        4.84      4.17 o 
  13   4   2        4.53        8.39      3.98 o 
  14   4   2       18.41       18.12      2.98 o 
  15   4   2      127.65      127.83      5.51 o 
  16   4   2        0.47        0.01      4.80 o 
 -16   5   2        0.30        0.00      7.34 o 
 -15   5   2      128.56      131.42      6.40 o 
 -14   5   2       78.17       65.68      5.27 o 
 -13   5   2       90.46       87.23      5.15 o 
 -12   5   2      358.60      321.78      8.59 o 
 -11   5   2        2.10        0.00      5.72 o 
 -10   5   2      989.97      937.76     12.65 o 
  -9   5   2      105.59       89.24      4.62 o 
  -8   5   2      219.41      179.65      5.59 o 
  -7   5   2       99.71      114.61      4.35 o 
  -6   5   2      865.03      826.52     10.16 o 
  -5   5   2      411.38      384.16      7.11 o 
  -4   5   2      548.37      547.93      7.92 o 
  -3   5   2      274.25      266.18      5.64 o 
  -2   5   2        4.30        2.44      3.79 o 
  -1   5   2     2100.32     2099.94     15.10 o 
   0   5   2      140.44      158.87      3.22 o 
   1   5   2       17.00       16.41      1.51 o 
   2   5   2        6.79        6.90      1.79 o 
   3   5   2       32.92       33.21      1.89 o 
   4   5   2       51.07       49.25      2.16 o 
   5   5   2      248.17      248.36      4.28 o 
   6   5   2      134.12      137.86      3.54 o 
   7   5   2      542.36      566.88      6.73 o 
   8   5   2      151.70      153.12      4.11 o 
   9   5   2      610.23      616.06      7.57 o 
  10   5   2      371.30      386.56      6.44 o 
  11   5   2       46.19       41.15      3.81 o 
  12   5   2       55.08       48.34      4.29 o 
  13   5   2       17.82       18.11      3.37 o 
  14   5   2       31.74       30.12      3.07 o 
  15   5   2       11.60        6.78      4.67 o 
 -15   6   2        2.49        0.00      7.35 o 
 -14   6   2       12.07        1.50      7.21 o 
 -13   6   2        2.39        4.77      5.47 o 
 -12   6   2        1.29        0.17      5.63 o 
 -11   6   2       49.75       46.17      4.24 o 
 -10   6   2      145.10      143.69      5.85 o 
  -9   6   2      268.36      265.70      7.61 o 
  -8   6   2       19.49       23.42      3.73 o 
  -7   6   2      434.92      418.35      8.57 o 
  -6   6   2       74.29       78.43      4.19 o 
  -5   6   2      925.39      905.36     12.41 o 
  -4   6   2       23.52       22.26      3.35 o 
  -3   6   2      807.66      788.56     10.69 o 
  -2   6   2      108.02      110.42      4.31 o 
  -1   6   2       31.54       32.17      3.09 o 
   0   6   2       40.73       38.96      2.29 o 
   1   6   2       19.97       20.10      1.93 o 
   2   6   2       83.87       84.13      2.89 o 
   3   6   2        5.34        4.57      2.02 o 
   4   6   2        0.19        0.00      2.91 o 
   5   6   2       11.71       16.39      2.05 o 
   6   6   2      248.69      239.01      4.89 o 
   7   6   2       27.06       32.55      2.61 o 
   8   6   2      110.62      111.03      3.88 o 
   9   6   2       11.58        6.61      4.35 o 
  10   6   2        4.92        8.77      2.76 o 
  11   6   2       52.20       50.23      3.37 o 
  12   6   2        3.34        0.01      4.65 o 
  13   6   2        0.45        0.01      4.35 o 
 -13   7   2        1.31        0.00      6.38 o 
 -12   7   2        9.11        7.11      6.50 o 
 -11   7   2        2.88        7.65      5.10 o 
 -10   7   2        2.47        8.13      4.70 o 
  -9   7   2        5.14        0.32      6.40 o 
  -8   7   2       17.66       20.13      3.59 o 
  -7   7   2        4.84        5.22      3.30 o 
  -6   7   2       51.12       47.37      3.99 o 
  -5   7   2       43.81       51.97      4.38 o 
  -4   7   2       32.65       27.18      3.33 o 
  -3   7   2       38.35       45.66      3.78 o 
  -2   7   2       25.11       16.55      3.26 o 
  -1   7   2        1.11        0.00      4.67 o 
   0   7   2        3.29        3.15      3.21 o 
   1   7   2        2.65        4.87      2.92 o 
   2   7   2       13.42       12.89      2.74 o 
   3   7   2       70.13       60.39      2.99 o 
   4   7   2        1.00        0.00      3.74 o 
   5   7   2      172.83      173.88      4.64 o 
   6   7   2      129.90      119.28      4.25 o 
   7   7   2        0.19        1.34      4.16 o 
   8   7   2        0.02        5.55      4.31 o 
   9   7   2       14.01       13.03      2.71 o 
  10   7   2        8.62       11.25      4.33 o 
  11   7   2       13.19        8.04      3.29 o 
  12   7   2        7.05        6.72      4.61 o 
 -11   8   2       31.72       38.71      5.13 o 
 -10   8   2        3.38        9.47      5.25 o 
  -9   8   2       18.38       20.43      6.24 o 
  -8   8   2        0.03        0.00      5.97 o 
  -7   8   2       55.60       59.59      4.65 o 
  -6   8   2       33.06       40.17      4.29 o 
  -5   8   2      116.69      126.56      6.06 o 
  -4   8   2        5.69        1.93      5.75 o 
  -3   8   2       16.76       18.14      3.79 o 
  -2   8   2       51.52       62.76      4.98 o 
  -1   8   2        1.96        1.72      5.31 o 
   0   8   2       48.25       51.72      3.06 o 
   1   8   2        0.23        0.01      3.45 o 
   2   8   2        1.19        6.27      3.31 o 
   3   8   2       50.43       41.36      3.04 o 
   4   8   2       36.79       34.59      2.89 o 
   5   8   2        4.81       14.91      3.03 o 
   6   8   2       49.82       63.60      3.52 o 
   7   8   2        2.06        0.08      4.52 o 
   8   8   2        4.14        1.71      4.59 o 
   9   8   2       59.11       55.80      3.97 o 
  -7   9   2        3.57        1.80      6.87 o 
  -6   9   2      170.12      178.95      8.82 o 
  -5   9   2        0.00       10.71      5.91 o 
  -4   9   2       89.78       89.63      6.60 o 
  -3   9   2        9.29        9.29      6.95 o 
  -2   9   2       44.55       56.60      5.02 o 
  -1   9   2       48.96       61.14      5.19 o 
   0   9   2        1.31        6.49      3.96 o 
   1   9   2       25.41       21.22      3.67 o 
   2   9   2        3.85        0.30      4.24 o 
   3   9   2       19.41       29.53      3.56 o 
   4   9   2       17.38       20.99      3.57 o 
   5   9   2      109.78      115.15      4.85 o 
   6   9   2        0.91        0.68      4.91 o 
 -19   1   3        3.14        0.00      7.00 o 
 -18   1   3       65.25       55.00      5.69 o 
 -17   1   3        8.26        7.61      6.11 o 
 -16   1   3       37.98       37.22      4.03 o 
 -15   1   3       26.74       21.85      4.46 o 
 -14   1   3      518.24      496.20     11.75 o 
 -13   1   3       18.87       15.30      5.61 o 
 -12   1   3        7.67        6.52      4.29 o 
 -11   1   3       25.42       26.67      3.74 o 
 -10   1   3       24.79       30.14      3.74 o 
  -9   1   3      257.94      277.53      6.69 o 
  -8   1   3      532.65      547.60      9.01 o 
  -7   1   3      181.43      153.06      5.11 o 
  -6   1   3       63.40       55.13      3.55 o 
  -5   1   3      295.79      272.61      6.75 o 
  -4   1   3        0.49        0.00      1.92 o 
  -3   1   3      750.44      580.56      5.88 o 
  -2   1   3     3182.98     2940.17     11.81 o 
  -1   1   3     3058.80     2911.99     11.33 o 
   0   1   3     6236.28     5940.09     45.61 o 
   1   1   3     1183.45     1292.27      5.55 o 
   2   1   3     2317.39     2717.78      6.86 o 
   3   1   3     1360.10     1661.68      7.08 o 
   4   1   3     1458.50     1796.09      7.81 o 
   5   1   3     1087.92     1442.85      7.60 o 
   6   1   3     1535.63     1958.20      9.36 o 
   7   1   3       37.49       44.70      1.97 o 
   8   1   3      137.81      165.23      3.52 o 
   9   1   3       93.51       93.05      3.05 o 
  10   1   3      438.91      501.30      6.97 o 
  11   1   3      743.04      868.27      9.33 o 
  12   1   3      102.77      120.31      3.92 o 
  13   1   3       51.27       57.01      3.26 o 
  14   1   3       15.13       15.52      2.87 o 
  15   1   3      214.54      196.78      6.81 o 
  16   1   3       16.12        6.11      5.71 o 
  17   1   3       86.69       94.41      5.82 o 
 -19   2   3       61.67       56.66      5.72 o 
 -18   2   3        1.92        0.00      6.01 o 
 -17   2   3       44.47       49.51      4.62 o 
 -16   2   3       15.78       23.04      3.68 o 
 -15   2   3       59.07       65.61      4.76 o 
 -14   2   3        0.60        4.22      5.01 o 
 -13   2   3       41.03       35.54      3.49 o 
 -12   2   3      294.59      289.30      8.33 o 
 -11   2   3       11.57       11.97      3.86 o 
 -10   2   3       75.39       68.76      4.46 o 
  -9   2   3      666.44      748.12     10.07 o 
  -8   2   3       30.33       17.89      3.79 o 
  -7   2   3      141.23      137.06      4.77 o 
  -6   2   3      737.29      656.07      7.85 o 
  -5   2   3      216.77      251.40      4.91 o 
  -4   2   3      216.42      172.85      4.27 o 
  -3   2   3        5.32        2.28      2.09 o 
  -2   2   3       20.28       35.98      1.84 o 
  -1   2   3      342.72      295.78      3.98 o 
   0   2   3       81.82       57.57      1.93 o 
   1   2   3      353.76      310.82      3.22 o 
   2   2   3      490.65      496.49      4.12 o 
   3   2   3      329.95      272.51      3.13 o 
   4   2   3      516.65      609.06      4.92 o 
   5   2   3     6086.23     6826.67     17.60 o 
   6   2   3      225.95      259.39      3.89 o 
   7   2   3      131.63      132.07      3.05 o 
   8   2   3       25.69       26.94      2.00 o 
   9   2   3      223.00      240.81      4.19 o 
  10   2   3      597.38      643.75      7.25 o 
  11   2   3      144.63      145.88      3.93 o 
  12   2   3      138.54      150.71      4.30 o 
  13   2   3        6.63        0.00      4.85 o 
  14   2   3      565.46      573.72      8.74 o 
  15   2   3       27.88       16.33      4.29 o 
  16   2   3      316.08      327.88      7.31 o 
 -18   3   3       74.15       81.76      5.80 o 
 -17   3   3       13.74        2.01      6.94 o 
 -16   3   3      100.77       94.23      5.87 o 
 -15   3   3       85.92       92.45      5.31 o 
 -14   3   3      170.77      189.76      6.59 o 
 -13   3   3       35.21       24.87      3.95 o 
 -12   3   3      137.73      147.62      7.16 o 
 -11   3   3       60.44       62.03      5.34 o 
 -10   3   3      110.97      116.43      5.44 o 
  -9   3   3       43.71       55.62      4.30 o 
  -8   3   3      527.82      602.96      9.34 o 
  -7   3   3      761.03      660.89      9.49 o 
  -6   3   3      644.96      588.85      8.55 o 
  -5   3   3      115.27      100.42      4.12 o 
  -4   3   3      371.20      388.79      6.40 o 
  -3   3   3       16.52        1.06      3.05 o 
  -2   3   3      836.08      842.16      8.48 o 
  -1   3   3      133.04      122.14      3.07 o 
   0   3   3      583.87      533.85      4.65 o 
   1   3   3       78.33       95.81      2.26 o 
   2   3   3      280.60      274.00      3.70 o 
   3   3   3        1.02        0.00      2.02 o 
   4   3   3       20.83       17.77      1.78 o 
   5   3   3      701.47      722.51      6.30 o 
   6   3   3     1883.26     2068.04     10.67 o 
   7   3   3      103.11      113.71      2.96 o 
   8   3   3      147.41      148.29      3.53 o 
   9   3   3      540.74      541.96      6.47 o 
  10   3   3       10.70       13.02      2.18 o 
  11   3   3        0.04        0.00      3.98 o 
  12   3   3        1.99        2.18      4.16 o 
  13   3   3       76.11       81.60      3.84 o 
  14   3   3        4.62       11.06      3.43 o 
  15   3   3       61.24       55.85      3.84 o 
  16   3   3       40.73       41.55      3.89 o 
 -17   4   3        0.84        5.43      5.81 o 
 -16   4   3       17.32       22.72      4.21 o 
 -15   4   3        4.88        1.01      6.26 o 
 -14   4   3       98.76      103.08      5.43 o 
 -13   4   3        0.13        0.00      5.91 o 
 -12   4   3       24.31       24.48      3.66 o 
 -11   4   3        1.58        0.00      5.12 o 
 -10   4   3       20.55       22.11      2.94 o 
  -9   4   3       15.17       10.67      2.34 o 
  -8   4   3      349.29      344.08      6.77 o 
  -7   4   3       38.22       43.08      3.01 o 
  -6   4   3     1585.93     1615.78     13.15 o 
  -5   4   3       12.38        1.86      3.78 o 
  -4   4   3      523.40      585.04      7.52 o 
  -3   4   3       40.69       48.99      2.71 o 
  -2   4   3      191.06      207.03      4.58 o 
  -1   4   3       10.35        5.95      3.28 o 
   0   4   3      267.07      297.44      4.20 o 
   1   4   3       15.20       13.91      2.36 o 
   2   4   3      349.83      364.31      4.28 o 
   3   4   3       60.31       52.30      1.96 o 
   4   4   3      280.45      285.23      4.12 o 
   5   4   3      108.54      109.33      2.87 o 
   6   4   3      206.50      211.54      4.00 o 
   7   4   3       97.32       90.79      3.07 o 
   8   4   3      298.06      328.17      5.31 o 
   9   4   3        7.14        7.96      2.61 o 
  10   4   3      165.06      161.30      4.40 o 
  11   4   3        0.84        6.38      2.69 o 
  12   4   3        8.81        4.61      4.48 o 
  13   4   3       69.12       62.44      3.75 o 
  14   4   3        2.26        0.01      4.67 o 
  15   4   3        3.19       15.61      3.28 o 
 -16   5   3        0.21        0.00      6.90 o 
 -15   5   3       20.26       10.22      7.73 o 
 -14   5   3       46.26       43.29      4.38 o 
 -13   5   3       18.77        4.32      6.56 o 
 -12   5   3        6.46        8.25      5.25 o 
 -11   5   3        0.30        0.00      5.34 o 
 -10   5   3      116.57      126.53      6.91 o 
  -9   5   3      481.03      456.74     11.66 o 
  -8   5   3      309.89      298.12      8.60 o 
  -7   5   3        0.03        0.00      4.41 o 
  -6   5   3       13.80        8.92      4.43 o 
  -5   5   3       72.21       62.88      5.45 o 
  -4   5   3       52.73       57.64      3.20 o 
  -3   5   3       99.54      100.73      4.29 o 
  -2   5   3        0.86        0.00      4.61 o 
  -1   5   3        0.02        4.67      3.79 o 
   0   5   3       37.79       34.84      2.07 o 
   1   5   3        5.01        4.89      2.66 o 
   2   5   3      358.63      324.44      4.71 o 
   3   5   3      154.52      147.74      3.33 o 
   4   5   3       45.12       45.64      2.16 o 
   5   5   3       15.31       13.71      2.43 o 
   6   5   3      209.43      209.99      4.34 o 
   7   5   3      100.86       89.87      3.26 o 
   8   5   3        5.71        0.00      4.02 o 
   9   5   3       11.93       11.41      3.15 o 
  10   5   3        0.54        0.00      4.23 o 
  11   5   3       17.22       13.62      4.42 o 
  12   5   3       12.73       13.79      3.19 o 
  13   5   3       13.90        7.99      4.98 o 
  14   5   3        0.00        6.03      4.21 o 
 -15   6   3       87.43       94.51      6.83 o 
 -14   6   3        0.23        0.00      6.71 o 
 -13   6   3       56.35       71.75      5.18 o 
 -12   6   3       44.00       40.83      4.51 o 
 -11   6   3       22.73       28.84      3.51 o 
 -10   6   3       10.32       11.37      3.51 o 
  -9   6   3       15.59        3.75      6.26 o 
  -8   6   3      690.13      645.72     11.28 o 
  -7   6   3       16.49        4.34      6.49 o 
  -6   6   3      595.93      577.79      9.83 o 
  -5   6   3       16.09        5.14      5.71 o 
  -4   6   3      437.27      457.11      8.53 o 
  -3   6   3       22.35       17.84      3.45 o 
  -2   6   3       88.37       98.29      4.25 o 
  -1   6   3       97.47      102.36      4.46 o 
   0   6   3        0.18        0.00      2.92 o 
   1   6   3       46.43       39.47      2.47 o 
   2   6   3      117.27      121.91      3.66 o 
   3   6   3      482.61      478.37      6.44 o 
   4   6   3      144.44      144.81      3.76 o 
   5   6   3      149.16      145.29      4.01 o 
   6   6   3       44.42       45.09      2.88 o 
   7   6   3        9.36        9.07      2.78 o 
   8   6   3       16.10       22.35      3.00 o 
   9   6   3       63.35       60.23      3.28 o 
  10   6   3       95.93       91.83      4.24 o 
  11   6   3        0.97        2.02      4.27 o 
  12   6   3       16.92       16.89      3.38 o 
  13   6   3        9.84        7.91      4.92 o 
 -13   7   3       14.43       14.18      7.61 o 
 -12   7   3       29.07       26.87      4.73 o 
 -11   7   3       35.58       26.85      4.16 o 
 -10   7   3       15.36       12.12      3.32 o 
  -9   7   3       40.98       45.76      4.62 o 
  -8   7   3       67.22       66.44      4.52 o 
  -7   7   3      253.39      240.88      7.92 o 
  -6   7   3        1.97        0.00      5.86 o 
  -5   7   3      217.81      205.65      7.35 o 
  -4   7   3       20.80       25.09      3.50 o 
  -3   7   3      153.30      137.76      5.74 o 
  -2   7   3      163.83      149.70      6.78 o 
  -1   7   3      104.24      116.80      5.36 o 
   0   7   3       48.54       50.92      2.77 o 
   1   7   3        1.51        5.35      2.30 o 
   2   7   3        8.73       10.25      2.66 o 
   3   7   3       53.38       61.99      3.12 o 
   4   7   3      245.66      267.93      5.61 o 
   5   7   3        0.78        0.00      4.17 o 
   6   7   3       51.36       67.04      3.53 o 
   7   7   3      194.21      181.09      5.28 o 
   8   7   3      225.63      227.18      5.83 o 
   9   7   3       72.46       82.38      4.09 o 
  10   7   3       14.49        7.84      5.20 o 
  11   7   3        0.24        0.01      4.89 o 
 -11   8   3        0.01        0.00      6.28 o 
 -10   8   3        3.92        0.00      6.87 o 
  -9   8   3       14.82       23.03      4.06 o 
  -8   8   3       12.14       23.15      3.62 o 
  -7   8   3       20.56        9.59      7.07 o 
  -6   8   3        7.47       11.89      3.91 o 
  -5   8   3        4.99        8.46      5.98 o 
  -4   8   3       82.12       76.57      5.44 o 
  -3   8   3       57.26       49.94      4.50 o 
  -2   8   3       89.84       96.41      5.23 o 
  -1   8   3        0.18        0.00      4.88 o 
   0   8   3       10.57       12.77      3.13 o 
   1   8   3        5.55        5.97      3.57 o 
   2   8   3        6.98        6.66      2.58 o 
   3   8   3        1.29        0.01      3.87 o 
   4   8   3        1.51        5.89      3.99 o 
   5   8   3        6.39        0.01      4.46 o 
   6   8   3      138.62      131.26      4.93 o 
   7   8   3       61.86       62.40      4.07 o 
   8   8   3       28.45       38.63      4.24 o 
   9   8   3        6.37        0.00      8.56 o 
  -7   9   3       41.16       46.73      5.43 o 
  -6   9   3        3.14        0.00      7.20 o 
  -5   9   3        1.17        0.00      7.36 o 
  -4   9   3        4.07       10.45      6.60 o 
  -3   9   3       40.14       41.33      5.26 o 
  -2   9   3       13.61        4.00      6.73 o 
  -1   9   3        0.34        0.00      6.37 o 
   0   9   3        2.63        4.67      5.20 o 
   1   9   3        0.00        0.01      4.39 o 
   2   9   3        1.13        0.01      4.27 o 
   3   9   3        2.55        4.97      2.67 o 
   4   9   3        9.42        0.01      5.28 o 
   5   9   3       12.82        1.66      5.45 o 
 -19   0   4        0.66        0.00      6.91 o 
 -18   0   4       54.74       47.83      7.56 o 
 -17   0   4        0.96        0.00      6.02 o 
 -16   0   4       57.79       53.81      7.27 o 
 -15   0   4      141.31      145.95      8.35 o 
 -14   0   4      891.56      775.51     14.66 o 
 -13   0   4      634.23      581.20     11.81 o 
 -12   0   4      621.56      613.89     11.85 o 
 -11   0   4      672.80      603.55     11.00 o 
 -10   0   4     3307.11     3324.14     23.42 o 
  -9   0   4      330.49      351.71      7.91 o 
  -8   0   4       98.35       81.41      4.76 o 
  -7   0   4      487.76      403.89      8.44 o 
  -6   0   4      129.05      100.17      4.47 o 
  -5   0   4      180.34      145.91      5.96 o 
  -4   0   4        0.42        0.00      1.99 o 
  -3   0   4     1710.76     1204.73     10.21 o 
  -2   0   4     4272.39     3578.78     63.85 o 
  -1   0   4     8971.44     7613.03     87.01 o 
   0   0   4      622.84      799.47      6.27 o 
   1   0   4     6947.08     7772.47     80.72 o 
   2   0   4     1506.52     2048.27      6.54 o 
   3   0   4     3793.51     4849.46     17.76 o 
   4   0   4     6031.24     7751.45    103.04 o 
   5   0   4      128.27      122.43      4.88 o 
   6   0   4       61.49       54.53      4.30 o 
   7   0   4      295.88      295.52      7.71 o 
   8   0   4      601.83      658.11     12.24 o 
   9   0   4      120.55      101.25      6.88 o 
  10   0   4      990.27     1168.23     17.55 o 
  11   0   4       47.05       43.05      6.63 o 
  12   0   4        0.73        0.00      5.91 o 
  13   0   4      443.97      389.51     13.96 o 
  14   0   4       69.60       51.48      9.44 o 
  15   0   4      200.99      175.00     12.77 o 
  16   0   4       27.41        3.94     10.23 o 
 -19   1   4       85.71       93.14      6.46 o 
 -18   1   4        0.17        0.00      6.93 o 
 -17   1   4       56.92       58.95      7.22 o 
 -16   1   4       16.64        9.30      6.80 o 
 -15   1   4      516.75      509.47     13.03 o 
 -14   1   4       45.65       41.02      5.89 o 
 -13   1   4      414.02      412.38     10.49 o 
 -12   1   4       49.39       43.97      4.81 o 
 -11   1   4      308.71      287.67      7.50 o 
 -10   1   4       41.85       46.25      4.38 o 
  -9   1   4      510.59      535.63      9.73 o 
  -8   1   4     1378.82     1079.02     15.52 o 
  -7   1   4        2.78        3.79      2.28 o 
  -6   1   4      191.69      140.51      4.82 o 
  -5   1   4       46.50       51.18      2.93 o 
  -4   1   4        2.85        1.78      2.20 o 
  -3   1   4       85.85       74.45      2.91 o 
  -2   1   4     7858.27     6033.15     78.40 o 
  -1   1   4       61.90       46.96      1.85 o 
   0   1   4      275.87      258.19      3.76 o 
   1   1   4      672.29      700.43      6.31 o 
   2   1   4     2254.05     2678.77     12.77 o 
   3   1   4       55.98       51.28      2.46 o 
   4   1   4      924.27     1278.09     10.24 o 
   5   1   4     1914.07     2414.89     14.81 o 
   6   1   4       64.95       80.26      4.57 o 
   7   1   4      267.90      299.16      7.75 o 
   8   1   4        4.16        2.23      4.60 o 
   9   1   4       65.14       72.46      5.87 o 
  10   1   4       16.27       13.52      6.10 o 
  11   1   4      348.69      412.30     11.01 o 
  12   1   4        9.87        8.25      6.19 o 
  13   1   4       27.22       37.57      6.89 o 
  14   1   4       47.25       50.09      7.91 o 
  15   1   4        0.07        4.42      7.26 o 
  16   1   4       83.09       98.00     10.69 o 
 -19   2   4        3.12        6.95      5.94 o 
 -18   2   4        9.73        0.00      6.69 o 
 -17   2   4       21.33       22.07      4.56 o 
 -16   2   4        1.19        0.00      6.42 o 
 -15   2   4       17.77       10.21      6.33 o 
 -14   2   4       62.85       58.77      3.95 o 
 -13   2   4       12.64        1.91      5.37 o 
 -12   2   4        1.00        3.70      2.09 o 
 -11   2   4       11.20        8.98      3.70 o 
 -10   2   4        0.01        3.59      1.84 o 
  -9   2   4      545.69      542.69      9.17 o 
  -8   2   4      128.38      113.23      5.02 o 
  -7   2   4     1438.59     1502.30     12.83 o 
  -6   2   4      462.10      405.84      6.81 o 
  -5   2   4      786.94      693.04      8.14 o 
  -4   2   4      281.77      330.70      5.50 o 
  -3   2   4      196.62      187.79      4.43 o 
  -2   2   4       46.34       39.92      1.92 o 
  -1   2   4      242.90      235.07      3.92 o 
   0   2   4       50.45       68.10      2.30 o 
   1   2   4        2.27        0.53      2.12 o 
   2   2   4      106.17      115.62      3.09 o 
   3   2   4       24.59       41.80      2.34 o 
   4   2   4      254.80      311.39      5.46 o 
   5   2   4       32.19       31.52      2.67 o 
   6   2   4       80.70       94.88      3.49 o 
   7   2   4       68.01       71.82      3.43 o 
   8   2   4       20.62       13.36      5.04 o 
   9   2   4       81.55      109.31      4.83 o 
  10   2   4       21.19       17.40      6.13 o 
  11   2   4        0.26        0.00      6.09 o 
  12   2   4       23.87       33.70      4.55 o 
  13   2   4        0.00        0.00      7.26 o 
  14   2   4       19.18       11.22      8.21 o 
  15   2   4        8.61        0.00      8.20 o 
  16   2   4        4.65        0.00      9.47 o 
 -18   3   4        7.66        9.23      3.69 o 
 -17   3   4        1.84        1.65      6.39 o 
 -16   3   4       59.88       61.15      5.16 o 
 -15   3   4      356.10      299.48      8.35 o 
 -14   3   4       14.83        4.84      6.07 o 
 -13   3   4       70.20       77.51      5.86 o 
 -12   3   4        6.30        0.00      4.65 o 
 -11   3   4        0.22        0.00      3.86 o 
   0   3   4     1173.81     1131.32      9.63 o 
   1   3   4       19.39       14.90      1.94 o 
   2   3   4      874.39      933.90      9.06 o 
   3   3   4        0.47        0.00      3.53 o 
   4   3   4      666.09      705.18      8.48 o 
   5   3   4      273.61      283.54      6.00 o 
   6   3   4      187.87      181.17      4.99 o 
   7   3   4        4.24        5.13      4.17 o 
   8   3   4        0.55        4.39      4.26 o 
   9   3   4       24.25       29.61      3.32 o 
  10   3   4      178.19      182.47      6.00 o 
  11   3   4      145.07      153.51      6.46 o 
  12   3   4        3.31        3.00      6.15 o 
  13   3   4       19.57       24.75      4.59 o 
  14   3   4       32.04       14.47      8.25 o 
  15   3   4        0.16        6.67      4.34 o 
 -18   4   4       10.03       13.99      7.07 o 
 -17   4   4        0.97        0.00      7.27 o 
 -16   4   4      171.45      154.68      7.43 o 
 -15   4   4       12.73       22.81      3.72 o 
 -14   4   4      175.83      160.08      6.62 o 
 -13   4   4      204.37      151.44      6.54 o 
 -12   4   4      422.76      376.70      8.63 o 
 -11   4   4        4.26        0.39      4.34 o 
 -10   4   4      239.04      228.89      7.73 o 
  -9   4   4      207.62      185.39      5.35 o 
  -8   4   4      288.59      268.26      7.68 o 
  -7   4   4      542.47      480.70      7.71 o 
  -6   4   4       77.71       78.79      3.44 o 
  -5   4   4      376.77      314.97      6.04 o 
  -4   4   4        1.54        0.00      3.52 o 
  -3   4   4      995.47      937.05      9.76 o 
  -2   4   4      331.08      302.42      5.68 o 
  -1   4   4      643.26      619.43      7.89 o 
   0   4   4       44.73       47.42      2.89 o 
   1   4   4      328.67      298.00      5.64 o 
   2   4   4       76.96       70.39      3.19 o 
   3   4   4      767.86      698.19      8.92 o 
   4   4   4      828.23      794.37      9.84 o 
   5   4   4       10.97       12.44      2.72 o 
   6   4   4       13.39        0.00      5.21 o 
   7   4   4       39.70       41.20      4.06 o 
   8   4   4      408.75      420.67      8.65 o 
   9   4   4       72.81       78.76      4.91 o 
  10   4   4       85.81       85.85      5.10 o 
  11   4   4       73.57       61.91      5.27 o 
  12   4   4      130.84      137.05      6.46 o 
  13   4   4       12.39        4.53      6.50 o 
  14   4   4       22.09       18.45      7.30 o 
 -16   5   4       77.42       67.58      6.25 o 
 -15   5   4      111.93      128.54      6.58 o 
 -14   5   4       11.71        2.94      6.53 o 
 -13   5   4      230.34      214.32      7.33 o 
 -12   5   4        3.78        2.74      5.12 o 
 -11   5   4       86.92       82.88      4.68 o 
 -10   5   4       66.87       70.02      4.91 o 
  -9   5   4      566.57      494.14      9.77 o 
  -8   5   4      405.24      353.33     10.15 o 
  -7   5   4       10.19        4.05      4.66 o 
  -6   5   4      731.03      625.16      9.63 o 
  -5   5   4       13.17        0.00      5.03 o 
  -4   5   4     1366.91     1183.27     12.54 o 
  -3   5   4       15.48       20.11      2.74 o 
  -2   5   4     1820.89     1663.63     14.46 o 
  -1   5   4      227.50      231.79      5.74 o 
   0   5   4      417.64      389.80      7.16 o 
   1   5   4        2.14        0.00      3.74 o 
   2   5   4       66.80       73.42      3.69 o 
   3   5   4      170.44      163.17      5.01 o 
   4   5   4        3.51        7.67      4.54 o 
   5   5   4      761.16      728.56     10.59 o 
   6   5   4       59.91       61.14      4.29 o 
   7   5   4      322.18      308.85      7.73 o 
   8   5   4       44.13       34.98      3.81 o 
   9   5   4      156.92      152.88      6.39 o 
  10   5   4       33.57       41.02      4.05 o 
  11   5   4        6.76        4.47      5.87 o 
  12   5   4        5.12        4.03      5.83 o 
  13   5   4       33.64       26.86      4.45 o 
 -15   6   4        6.10        4.44      7.06 o 
 -14   6   4       46.22       46.43      5.42 o 
 -13   6   4        8.90        3.78      6.30 o 
 -12   6   4       16.08        2.39      6.37 o 
 -11   6   4        3.78        3.72      4.99 o 
 -10   6   4        2.39        0.00      5.17 o 
  -9   6   4      285.99      304.44      7.93 o 
  -8   6   4      160.83      144.37      6.18 o 
  -7   6   4      354.13      327.03      8.22 o 
  -6   6   4      152.73      150.80      5.93 o 
  -5   6   4      337.25      279.08      8.07 o 
  -4   6   4       31.75       28.82      3.28 o 
  -3   6   4      398.33      358.74      7.76 o 
  -2   6   4       69.60       71.30      4.09 o 
  -1   6   4       52.37       41.10      3.25 o 
   0   6   4       18.29       16.31      2.66 o 
   1   6   4       20.48       18.63      2.72 o 
   2   6   4       28.01       32.01      3.44 o 
   3   6   4      126.21      120.66      5.05 o 
   4   6   4       75.88       67.78      4.58 o 
   5   6   4       56.86       52.91      4.04 o 
   6   6   4       68.03       74.45      4.28 o 
   7   6   4        0.02        0.00      5.95 o 
   8   6   4       16.06       13.89      3.48 o 
   9   6   4       15.51       12.36      6.18 o 
  10   6   4        1.29        0.00      6.92 o 
  11   6   4       15.93       11.55      7.26 o 
  12   6   4       61.34       56.03      5.33 o 
 -13   7   4        0.62        0.00      6.50 o 
 -12   7   4        0.87        9.00      5.50 o 
 -11   7   4        5.37        7.13      5.03 o 
 -10   7   4        5.08        0.00      5.59 o 
  -9   7   4       31.51       31.31      4.33 o 
  -8   7   4       24.55       18.27      3.70 o 
  -7   7   4        6.64        5.16      5.29 o 
  -6   7   4        8.46       14.84      2.90 o 
  -5   7   4       62.80       51.85      4.84 o 
  -4   7   4       17.33       14.59      5.78 o 
  -3   7   4       46.86       40.39      4.13 o 
  -2   7   4       37.11       38.12      3.93 o 
  -1   7   4        5.33        0.00      4.90 o 
   0   7   4       18.51        6.23      5.40 o 
   1   7   4       26.11       26.11      3.75 o 
   2   7   4        6.12        0.00      5.66 o 
   3   7   4       98.06       85.08      5.11 o 
   4   7   4      141.64      122.64      6.04 o 
   5   7   4        4.14        7.04      5.91 o 
   6   7   4       53.63       53.47      5.29 o 
   7   7   4       11.23       13.42      4.06 o 
   8   7   4        0.85        6.88      6.21 o 
   9   7   4        3.31       10.25      5.95 o 
  10   7   4       17.35       10.36      6.96 o 
 -11   8   4        0.07        2.27      5.70 o 
 -10   8   4        6.16        4.77      6.14 o 
  -9   8   4       18.02       23.24      3.82 o 
  -8   8   4        4.06        8.56      5.35 o 
  -7   8   4       86.29       85.82      5.78 o 
  -6   8   4        3.90        5.83      5.81 o 
  -5   8   4      131.40      136.43      6.56 o 
  -4   8   4        0.10        0.00      5.99 o 
  -3   8   4       96.44       97.42      5.87 o 
  -2   8   4       12.40        6.22      5.91 o 
  -1   8   4       16.75       23.64      3.80 o 
   0   8   4       16.68       10.12      5.89 o 
   1   8   4        0.73        0.00      5.18 o 
   2   8   4       33.10       35.36      4.27 o 
   3   8   4        6.26        0.00      6.44 o 
   4   8   4       35.09       42.66      4.43 o 
   5   8   4       15.70       11.80      4.63 o 
   6   8   4       13.28       14.24      7.24 o 
   7   8   4       33.30       46.79      5.09 o 
   8   8   4       48.21       59.85      6.01 o 
  -7   9   4       27.51       37.43      4.90 o 
  -6   9   4       54.58       52.60      5.88 o 
  -5   9   4        0.71        0.00      7.69 o 
  -4   9   4       95.15       88.41      6.58 o 
  -3   9   4        0.10        0.00      6.79 o 
  -2   9   4       48.39       47.72      5.26 o 
  -1   9   4       16.23        7.42      6.79 o 
   0   9   4       10.28        9.25      6.30 o 
   1   9   4       16.23       17.44      3.88 o 
   2   9   4       18.71       13.99      7.35 o 
   3   9   4       60.30       69.23      5.63 o 
 -19   1   5       12.64       12.79      6.85 o 
 -18   1   5        3.75        1.85      6.45 o 
 -17   1   5       25.56       13.40      7.20 o 
 -16   1   5      246.92      235.01      9.82 o 
 -15   1   5        7.07        2.05      6.45 o 
 -14   1   5       35.08       37.17      6.16 o 
 -13   1   5       30.76       25.98      5.61 o 
 -12   1   5       17.38       17.13      4.68 o 
 -11   1   5       35.89       29.09      4.66 o 
 -10   1   5       11.13       14.85      3.72 o 
  -9   1   5      473.59      454.66      9.25 o 
  -8   1   5      162.08      125.75      5.92 o 
  -7   1   5        0.55        0.00      2.46 o 
  -6   1   5        1.99        0.14      2.08 o 
  -5   1   5      184.40      197.71      5.01 o 
  -4   1   5      519.17      484.56      6.96 o 
  -3   1   5      567.45      556.91      7.39 o 
  -2   1   5     3355.76     3152.13     16.23 o 
  -1   1   5      205.73      238.13      4.26 o 
   0   1   5      734.62      783.34      7.27 o 
   1   1   5       42.91       37.25      1.96 o 
   2   1   5     1066.69     1107.90      9.35 o 
   3   1   5     2895.57     3576.91     17.23 o 
   4   1   5      129.82      126.06      5.13 o 
   5   1   5      329.39      352.86      7.36 o 
   6   1   5       13.71       21.98      4.25 o 
   7   1   5      331.25      403.88      9.11 o 
   8   1   5        1.72        0.00      4.79 o 
   9   1   5       47.95       51.27      6.07 o 
  10   1   5      129.43      132.11      8.28 o 
  11   1   5        7.65        0.00      6.20 o 
  12   1   5       14.59       22.21      6.45 o 
  13   1   5      144.03      142.34      9.71 o 
  14   1   5       36.71       49.09      7.93 o 
  15   1   5      110.00      104.21     10.64 o 
 -19   2   5        4.56        5.11      6.42 o 
 -18   2   5       21.03       22.04      4.31 o 
 -17   2   5       22.56       18.55      6.81 o 
 -16   2   5       66.60       56.84      7.37 o 
 -15   2   5      186.51      168.33      8.98 o 
 -14   2   5       89.60       73.20      6.67 o 
 -13   2   5      209.34      225.09      8.54 o 
 -12   2   5       80.23       71.58      6.17 o 
 -11   2   5      333.73      362.88      8.59 o 
 -10   2   5        4.93        0.00      3.91 o 
  -9   2   5      143.64      150.68      5.88 o 
  -8   2   5      115.29      102.20      4.82 o 
  -7   2   5       90.48       88.61      4.24 o 
  -6   2   5        0.82        0.00      2.54 o 
  -5   2   5      187.44      144.78      4.66 o 
  -4   2   5       83.92       83.04      3.73 o 
  -3   2   5     1599.79     1562.95     11.93 o 
  -2   2   5      396.01      351.81      5.26 o 
  -1   2   5       44.66       60.81      2.39 o 
   0   2   5       66.46       92.38      3.67 o 
   1   2   5      135.28      117.35      3.32 o 
   2   2   5      532.29      507.87      6.71 o 
   3   2   5     2952.12     3336.85     18.05 o 
   4   2   5      102.50      123.06      4.01 o 
   5   2   5       32.96       31.73      2.54 o 
   6   2   5       89.91       86.81      3.83 o 
   7   2   5      273.57      274.05      6.43 o 
   8   2   5        5.57        6.94      4.78 o 
   9   2   5      600.59      670.25     11.10 o 
  10   2   5       32.49       17.54      6.38 o 
  11   2   5        6.16        0.00      6.30 o 
  12   2   5      311.20      296.01     11.56 o 
  13   2   5      136.83      143.36     10.20 o 
  14   2   5      250.02      247.15     13.14 o 
  15   2   5      126.02      151.76      7.75 o 
 -18   3   5        1.65        0.00      6.58 o 
 -17   3   5      167.54      148.42      6.93 o 
 -16   3   5       15.36        8.77      7.09 o 
 -15   3   5        0.38        4.80      5.81 o 
 -14   3   5       98.83      105.34      7.49 o 
 -13   3   5       44.11       53.83      5.76 o 
 -12   3   5        1.16        0.00      4.82 o 
 -11   3   5       29.76       17.39      4.65 o 
 -10   3   5      323.41      315.35      8.43 o 
  -9   3   5       49.67       44.37      4.43 o 
  -8   3   5       53.24       50.63      3.97 o 
  -7   3   5      237.16      206.50      6.41 o 
  -6   3   5       27.77       24.47      3.20 o 
  -5   3   5      199.02      213.62      5.76 o 
  -4   3   5        9.23        6.61      3.49 o 
  -3   3   5     3456.11     3322.15     19.32 o 
  -2   3   5       67.93       89.92      3.51 o 
  -1   3   5       98.19      114.48      3.51 o 
   0   3   5      679.54      574.02      7.19 o 
   1   3   5      165.56      151.87      4.07 o 
   2   3   5      690.88      691.11      8.35 o 
   3   3   5      146.61      142.37      4.46 o 
   4   3   5     1300.15     1334.96     12.42 o 
   5   3   5       39.05       42.75      2.97 o 
   6   3   5      462.26      450.54      8.02 o 
   7   3   5        0.04        0.00      4.86 o 
   8   3   5      203.86      207.32      6.35 o 
   9   3   5        1.22        0.00      5.29 o 
  10   3   5        4.13        0.00      6.34 o 
  11   3   5      119.60      112.16      5.75 o 
  12   3   5       23.47       23.73      3.99 o 
  13   3   5       94.60       95.32      5.74 o 
  14   3   5        4.64        8.00      7.43 o 
 -17   4   5       19.39        8.83      7.56 o 
 -16   4   5        7.13       11.16      4.37 o 
 -15   4   5       42.27       51.94      5.06 o 
 -14   4   5       50.69       37.86      7.90 o 
 -13   4   5        1.46        0.00      5.62 o 
 -12   4   5      109.76      106.81      5.53 o 
 -11   4   5      127.46      105.49      6.71 o 
 -10   4   5      148.78      145.31      6.90 o 
  -9   4   5      145.91      154.29      6.86 o 
  -8   4   5        0.42        0.00      4.56 o 
  -7   4   5       14.19       18.78      2.58 o 
  -6   4   5      233.95      205.07      5.31 o 
  -5   4   5       30.85       37.90      2.74 o 
  -4   4   5      747.29      748.42      9.41 o 
  -3   4   5      103.17      108.48      4.14 o 
  -2   4   5       78.08       67.05      3.27 o 
  -1   4   5       70.33       85.91      3.47 o 
   0   4   5       15.62       12.17      3.19 o 
   1   4   5      119.52      126.65      4.01 o 
   2   4   5      150.50      161.78      4.75 o 
   3   4   5       57.20       56.03      3.27 o 
   4   4   5      425.79      420.20      7.79 o 
   5   4   5       17.40       14.85      3.05 o 
   6   4   5      319.70      353.20      7.67 o 
   7   4   5       86.94       85.71      4.76 o 
   8   4   5      267.08      236.49      7.15 o 
   9   4   5      102.08      111.71      7.97 o 
  10   4   5      191.84      204.20     10.01 o 
  11   4   5      168.60      171.32      9.73 o 
  12   4   5        0.00        2.89      5.89 o 
  13   4   5       17.90        0.00      8.58 o 
  14   4   5        0.07        9.50      6.35 o 
 -16   5   5       24.01       19.40      4.25 o 
 -15   5   5        1.05        0.00      6.64 o 
 -14   5   5       11.93       11.22      6.23 o 
 -13   5   5        3.59        0.00      6.07 o 
 -12   5   5       13.24       13.55      5.59 o 
 -11   5   5       42.81       42.22      3.85 o 
 -10   5   5      142.49      139.19      8.01 o 
  -9   5   5        0.74        3.96      5.17 o 
  -8   5   5       33.78       29.86      5.89 o 
  -7   5   5       59.45       59.35      3.95 o 
  -6   5   5       29.59       27.67      3.64 o 
  -5   5   5        8.60        2.26      4.75 o 
  -4   5   5       32.37       41.16      3.46 o 
  -3   5   5        7.29       13.52      2.64 o 
  -2   5   5       42.75       61.06      3.55 o 
  -1   5   5        0.44        3.17      4.10 o 
   0   5   5      102.25       95.74      4.08 o 
   1   5   5      191.13      209.15      5.80 o 
   2   5   5       60.10       50.08      3.64 o 
   3   5   5        0.10        0.00      4.67 o 
   4   5   5      240.74      233.99      6.76 o 
   5   5   5      268.77      253.13      7.08 o 
   6   5   5        8.91       14.45      2.91 o 
   7   5   5       31.17       32.21      3.77 o 
   8   5   5        1.32        0.00      5.66 o 
   9   5   5        0.58        0.00      6.24 o 
  10   5   5        0.15        0.00      5.73 o 
  11   5   5        3.37        0.00      6.15 o 
  12   5   5        4.19        0.00      7.16 o 
 -15   6   5        9.73       14.92      7.29 o 
 -14   6   5        1.23        0.00      6.86 o 
 -13   6   5        6.50        5.13      5.85 o 
 -12   6   5        1.87        0.00      5.85 o 
 -11   6   5       51.40       56.22      4.56 o 
 -10   6   5        5.55        0.00      5.87 o 
  -9   6   5       47.11       41.05      4.40 o 
  -8   6   5      372.83      421.74      9.59 o 
  -7   6   5      435.41      451.26      9.84 o 
  -6   6   5      174.55      180.77      6.82 o 
  -5   6   5      226.83      264.03      7.26 o 
  -4   6   5      166.52      200.26      6.49 o 
  -3   6   5        1.40        0.00      5.21 o 
  -2   6   5       32.68       42.88      3.47 o 
  -1   6   5       60.81       77.78      4.29 o 
   0   6   5       79.87       71.54      4.39 o 
   1   6   5       72.94       75.40      4.31 o 
   2   6   5      144.72      127.76      5.31 o 
   3   6   5      327.71      333.51      8.83 o 
   4   6   5       50.85       59.02      4.43 o 
   5   6   5       42.17       40.40      4.09 o 
   6   6   5        2.13        2.48      5.13 o 
   7   6   5       81.32       78.91      5.30 o 
   8   6   5       14.72        6.84      6.58 o 
   9   6   5       36.41       38.19      4.42 o 
  10   6   5       60.40       50.96      4.95 o 
  11   6   5       31.94       25.63      4.90 o 
 -13   7   5        0.07        2.65      5.64 o 
 -12   7   5       19.59       22.61      7.15 o 
 -11   7   5        7.49        0.00      6.26 o 
 -10   7   5       27.11       21.93      3.80 o 
  -9   7   5       17.15       24.21      3.91 o 
  -8   7   5       74.31       80.92      5.21 o 
  -7   7   5       67.17       65.09      4.86 o 
  -6   7   5        0.98        0.00      6.11 o 
  -5   7   5      324.71      338.21      8.96 o 
  -4   7   5       41.76       46.03      4.56 o 
  -3   7   5      303.47      346.02      8.96 o 
  -2   7   5       36.96       39.24      3.99 o 
  -1   7   5      152.40      168.57      6.50 o 
   0   7   5        0.12        0.00      4.89 o 
   1   7   5      110.08      103.58      5.47 o 
   2   7   5       15.27       22.52      3.21 o 
   3   7   5        4.72       10.90      3.34 o 
   4   7   5      225.16      216.30      7.70 o 
   5   7   5        0.36        0.00      6.31 o 
   6   7   5      141.87      132.69      6.75 o 
   7   7   5       12.75        0.00      7.37 o 
   8   7   5       57.50       63.35      5.80 o 
   9   7   5       16.49       16.91      4.24 o 
 -10   8   5        3.38        8.73      5.72 o 
  -9   8   5        4.84        6.48      5.70 o 
  -8   8   5        0.08        0.00      6.31 o 
  -7   8   5        6.81        0.00      6.98 o 
  -6   8   5       15.95       18.80      4.50 o 
  -5   8   5       10.82        0.00      6.90 o 
  -4   8   5      113.25      129.57      6.53 o 
  -3   8   5        6.26        0.00      6.70 o 
  -2   8   5       18.67       15.92      6.21 o 
  -1   8   5        0.26        0.00      5.50 o 
   0   8   5       13.22       11.54      3.73 o 
   1   8   5        9.88        0.18      6.46 o 
   2   8   5       12.12        4.65      6.03 o 
   3   8   5        7.35        9.52      6.24 o 
   4   8   5       44.52       43.63      4.82 o 
   5   8   5       84.25       80.48      6.25 o 
   6   8   5        1.53        0.00      6.81 o 
  -6   9   5        0.98        0.00      7.39 o 
  -5   9   5       11.76        9.48      7.87 o 
  -4   9   5       14.40       19.91      4.49 o 
  -3   9   5        8.07        0.00      7.86 o 
  -2   9   5       29.29       28.31      8.26 o 
  -1   9   5        0.05        5.68      6.27 o 
   0   9   5        0.66        6.82      5.40 o 
   1   9   5        0.85        0.00      6.88 o 
   2   9   5        0.82        0.00      6.82 o 
 -19   0   6       14.65       16.24      4.46 o 
 -18   0   6       54.77       44.29      5.77 o 
 -17   0   6      129.13      119.29      6.12 o 
 -16   0   6      381.84      354.35      9.44 o 
 -15   0   6       23.51        7.43      6.39 o 
 -14   0   6      963.04     1080.67     14.92 o 
 -13   0   6        0.27        2.29      5.04 o 
 -12   0   6      925.14      987.49     12.26 o 
 -11   0   6        9.32        4.54      5.07 o 
 -10   0   6      973.72     1041.18     11.35 o 
  -9   0   6      166.14      156.47      4.50 o 
  -8   0   6      519.55      475.39      7.14 o 
  -7   0   6      341.42      338.10      6.84 o 
  -6   0   6      278.21      273.43      5.78 o 
  -5   0   6     1740.45     1769.10     13.39 o 
  -4   0   6        5.18        6.79      1.50 o 
  -3   0   6      538.56      539.74      7.31 o 
  -2   0   6      364.08      358.93      5.42 o 
  -1   0   6       51.30       57.31      2.52 o 
   0   0   6     1043.56     1169.40      9.60 o 
   1   0   6       39.23       39.95      2.23 o 
   2   0   6      156.60      189.74      4.34 o 
   3   0   6        0.73        1.99      3.37 o 
   4   0   6        8.96       12.55      3.60 o 
   5   0   6      199.26      218.67      7.25 o 
   6   0   6      220.26      211.37      7.52 o 
   7   0   6      650.05      668.38     14.43 o 
   8   0   6     1047.83     1025.12     18.67 o 
   9   0   6      161.26      196.50     10.27 o 
  10   0   6       48.01       25.00      7.07 o 
  11   0   6        3.70        0.00      6.62 o 
  12   0   6      194.39      179.87     11.65 o 
  13   0   6        0.84        7.81      6.48 o 
  14   0   6       91.99       55.31     11.80 o 
 -19   1   6        0.47        0.20      6.27 o 
 -18   1   6       47.02       54.84      5.14 o 
 -17   1   6      192.67      172.95      7.80 o 
 -16   1   6       50.97       52.51      4.69 o 
 -15   1   6      168.84      180.99      6.54 o 
 -14   1   6        9.13        6.96      6.04 o 
 -13   1   6      323.02      312.03      7.67 o 
 -12   1   6        2.59        5.71      4.45 o 
 -11   1   6      283.41      274.68      6.61 o 
 -10   1   6        7.38        5.19      3.81 o 
  -9   1   6      963.92      924.63     10.65 o 
  -8   1   6        0.01        4.11      2.78 o 
  -7   1   6       75.81       74.98      3.94 o 
  -6   1   6      116.69      124.34      3.53 o 
  -5   1   6      694.43      722.01      8.98 o 
  -4   1   6     1004.14     1021.71      9.23 o 
  -3   1   6      925.01     1024.48      9.18 o 
  -2   1   6      317.89      264.16      4.76 o 
  -1   1   6        4.21        3.36      2.44 o 
   0   1   6      756.78      765.35      8.17 o 
   1   1   6       32.59       24.83      2.19 o 
   2   1   6     2178.96     2467.57     15.24 o 
   3   1   6      185.73      239.17      5.22 o 
   4   1   6      137.28      145.22      4.42 o 
   5   1   6       55.71       59.93      4.95 o 
   6   1   6      268.29      309.21      7.90 o 
   7   1   6       57.32       72.69      6.01 o 
   8   1   6      115.87      133.62      7.75 o 
   9   1   6        0.09        2.98      5.07 o 
  10   1   6       18.40        4.53      6.80 o 
  11   1   6       90.36      101.05      8.13 o 
  12   1   6       16.24       20.93      6.26 o 
  13   1   6       13.84        7.70      8.05 o 
  14   1   6       44.23       46.10      9.39 o 
 -19   2   6        3.20        3.72      6.17 o 
 -18   2   6        2.52        0.00      7.24 o 
 -17   2   6       23.08       24.93      4.50 o 
 -16   2   6       13.08        9.86      5.78 o 
 -15   2   6       53.66       55.59      4.80 o 
 -14   2   6       11.66        9.13      3.21 o 
 -13   2   6       47.52       52.45      4.03 o 
 -12   2   6      118.11       99.01      4.63 o 
 -11   2   6      144.66      132.93      5.00 o 
 -10   2   6      172.74      184.80      5.58 o 
  -9   2   6       85.11       67.09      3.39 o 
  -8   2   6      118.26      133.46      4.27 o 
  -7   2   6      129.09       91.67      3.37 o 
  -6   2   6      427.36      438.85      6.63 o 
  -5   2   6      782.06      802.23      8.74 o 
  -4   2   6     2186.67     2367.45     14.78 o 
  -3   2   6      409.13      377.32      5.93 o 
  -2   2   6      139.41      150.82      3.92 o 
  -1   2   6      712.44      827.17      8.65 o 
   0   2   6      266.07      266.70      5.12 o 
   1   2   6      189.00      187.71      4.42 o 
   2   2   6        2.34        6.36      3.38 o 
   3   2   6        6.46       11.16      2.10 o 
   4   2   6        2.03        1.33      2.07 o 
   5   2   6       24.49       30.01      3.27 o 
   6   2   6       69.86       66.25      3.86 o 
   7   2   6        6.89        7.64      4.70 o 
   8   2   6       22.37       28.55      3.94 o 
   9   2   6      187.02      176.33      6.64 o 
  10   2   6      177.85      167.21      7.31 o 
  11   2   6       45.13       41.75      6.95 o 
  12   2   6        0.16        3.16      6.76 o 
  13   2   6        0.10        0.00      7.51 o 
  14   2   6        2.55        0.00      8.91 o 
 -18   3   6       11.02        9.24      6.83 o 
 -17   3   6       32.43       22.81      5.03 o 
 -16   3   6        3.66        0.53      6.00 o 
 -15   3   6      137.09      132.14      6.56 o 
 -14   3   6        2.95        3.51      5.33 o 
 -13   3   6      122.64      129.98      5.35 o 
 -12   3   6        0.16        0.00      4.78 o 
 -11   3   6       49.64       48.40      3.89 o 
 -10   3   6       20.44        9.54      4.84 o 
  -9   3   6      301.06      280.11      6.82 o 
  -8   3   6       34.31       37.56      2.79 o 
  -7   3   6        0.03        0.00      3.53 o 
  -6   3   6        0.07        1.12      3.09 o 
  -5   3   6       31.52       27.01      2.63 o 
  -4   3   6      168.96      157.18      4.30 o 
  -3   3   6      195.77      213.05      4.90 o 
  -2   3   6       30.90       29.56      2.38 o 
  -1   3   6      184.10      204.38      4.89 o 
   0   3   6      177.86      167.50      4.46 o 
   1   3   6       10.52       14.96      2.18 o 
   2   3   6      145.01      144.38      4.62 o 
   3   3   6        0.27        0.00      4.33 o 
   4   3   6       59.54       59.55      3.71 o 
   5   3   6        0.27        4.77      2.27 o 
   6   3   6       19.00       21.05      3.04 o 
   7   3   6        0.61        3.12      4.87 o 
   8   3   6        0.21        0.00      5.82 o 
   9   3   6      131.34      131.24      5.78 o 
  10   3   6       41.71       42.94      4.68 o 
  11   3   6       13.21        6.34      7.64 o 
  12   3   6        4.28        3.12      6.56 o 
  13   3   6       17.75        6.29      8.34 o 
 -17   4   6       65.45       72.02      5.71 o 
 -16   4   6      106.13       90.59      9.31 o 
 -15   4   6        6.08        1.75      6.59 o 
 -14   4   6       99.71      103.75      5.46 o 
 -13   4   6        0.37        0.46      5.07 o 
 -12   4   6      368.47      368.39      8.86 o 
 -11   4   6      165.20      178.60      6.11 o 
 -10   4   6       68.26       62.61      3.86 o 
  -9   4   6       54.62       51.38      3.60 o 
  -8   4   6      800.05      838.83     11.61 o 
  -7   4   6       87.45       93.99      4.19 o 
  -6   4   6      351.57      367.02      7.13 o 
  -5   4   6      172.85      178.03      5.20 o 
  -4   4   6       30.81       43.62      3.10 o 
  -3   4   6      826.59      911.80     10.95 o 
  -2   4   6      156.62      143.90      4.64 o 
  -1   4   6      142.36      147.77      4.57 o 
   0   4   6       17.15       13.56      2.53 o 
   1   4   6      343.73      317.48      6.74 o 
   2   4   6      217.01      185.15      5.45 o 
   3   4   6      342.99      324.22      7.09 o 
   4   4   6        1.15        1.68      4.47 o 
   5   4   6        1.52        7.19      4.68 o 
   6   4   6      310.84      296.73      8.00 o 
   7   4   6       49.80       51.77      4.22 o 
   8   4   6      417.75      410.95     10.24 o 
   9   4   6        1.17        1.93      6.31 o 
  10   4   6       38.81       46.57      4.83 o 
  11   4   6       14.56       19.82      4.32 o 
  12   4   6       61.65       56.33      5.92 o 
  13   4   6        0.20        0.00      7.44 o 
 -16   5   6       12.10       17.80      4.17 o 
 -15   5   6       62.23       64.47      5.70 o 
 -14   5   6       40.18       30.03      5.07 o 
 -13   5   6       20.53       18.51      3.84 o 
 -12   5   6        2.96        0.00      5.88 o 
 -11   5   6      158.60      158.29      6.50 o 
 -10   5   6      103.45      125.17      5.59 o 
  -9   5   6      219.56      225.56      6.89 o 
  -8   5   6       34.37       38.87      3.72 o 
  -7   5   6      124.01      145.85      5.82 o 
  -6   5   6      312.59      300.16      7.26 o 
  -5   5   6      335.06      311.78      7.40 o 
  -4   5   6     1522.90     1618.86     15.90 o 
  -3   5   6      179.07      186.53      5.87 o 
  -2   5   6      236.84      234.71      6.56 o 
  -1   5   6       97.95      115.46      4.88 o 
   0   5   6      788.43      754.39     10.97 o 
   1   5   6      142.94      137.04      5.25 o 
   2   5   6      112.93       91.79      4.67 o 
   3   5   6      174.29      152.44      5.82 o 
   4   5   6      119.39      116.70      5.38 o 
   5   5   6      236.65      214.20      7.02 o 
   6   5   6       41.70       40.30      4.73 o 
   7   5   6       93.13       96.39      5.54 o 
   8   5   6        0.22        0.00      6.66 o 
   9   5   6       49.48       50.99      4.85 o 
  10   5   6        1.85        0.00      6.08 o 
  11   5   6        6.68        9.45      6.87 o 
 -15   6   6       23.17       23.77      4.65 o 
 -14   6   6        0.13        0.00      6.27 o 
 -13   6   6        1.46        3.54      5.27 o 
 -12   6   6        2.03        7.10      5.18 o 
 -11   6   6        3.90        0.00      5.30 o 
 -10   6   6       45.63       39.24      4.43 o 
  -9   6   6        1.34        7.64      5.37 o 
  -8   6   6      168.27      188.78      7.43 o 
  -7   6   6       73.03       90.47      5.51 o 
  -6   6   6      205.70      212.75      7.05 o 
  -5   6   6       98.25      110.63      5.36 o 
  -4   6   6      193.94      203.22      6.65 o 
  -3   6   6       37.52       39.01      3.52 o 
  -2   6   6       88.82       98.22      5.16 o 
  -1   6   6        2.21        2.05      4.71 o 
   0   6   6        5.96        0.00      5.13 o 
   1   6   6      237.44      230.40      7.13 o 
   2   6   6       13.14       10.92      6.02 o 
   3   6   6        5.03        5.82      3.02 o 
   4   6   6       52.04       39.35      4.39 o 
   5   6   6       29.27       31.40      3.98 o 
   6   6   6       37.33       39.62      4.45 o 
   7   6   6        0.64        0.00      6.11 o 
   8   6   6       34.32       34.09      4.62 o 
   9   6   6       11.88       12.76      3.92 o 
  10   6   6       29.79       28.31      4.56 o 
 -13   7   6        0.14        5.18      5.54 o 
 -12   7   6        0.47        5.16      5.31 o 
 -11   7   6        3.97        0.00      6.50 o 
 -10   7   6       10.13       12.22      3.62 o 
  -9   7   6        2.38        6.55      5.42 o 
  -8   7   6        3.06        0.00      6.01 o 
  -7   7   6       16.31       13.03      6.38 o 
  -6   7   6        7.11        7.85      3.55 o 
  -5   7   6        6.21        8.35      5.88 o 
  -4   7   6       66.39       75.01      5.18 o 
  -3   7   6       23.45       29.02      3.86 o 
  -2   7   6        5.86        5.36      5.54 o 
  -1   7   6        2.03        0.00      5.85 o 
   0   7   6        0.00        8.42      4.42 o 
   1   7   6        4.38        1.94      5.83 o 
   2   7   6       35.27       33.21      4.30 o 
   3   7   6       32.30       24.73      4.87 o 
   4   7   6       28.20       28.53      4.31 o 
   5   7   6       72.49       62.61      5.53 o 
   6   7   6        1.95        0.00      7.47 o 
   7   7   6       31.59       32.18      4.62 o 
   8   7   6        0.02        3.47      6.47 o 
 -10   8   6       12.50       24.60      4.10 o 
  -9   8   6        1.37        5.43      6.12 o 
  -8   8   6       12.02        8.42      7.15 o 
  -7   8   6       39.70       29.26      8.32 o 
  -6   8   6       29.20        5.07      8.59 o 
  -5   8   6       21.76       35.82      4.25 o 
  -4   8   6        1.23        9.71      5.74 o 
  -3   8   6       48.50       65.29      4.81 o 
  -2   8   6        0.03        1.09      5.75 o 
  -1   8   6       80.27       96.56      6.26 o 
   0   8   6        1.98        0.00      6.92 o 
   1   8   6       58.91       66.84      5.45 o 
   2   8   6        7.33       12.03      3.48 o 
   3   8   6       21.26       10.83      7.17 o 
   4   8   6       35.43       45.82      5.19 o 
   5   8   6        4.84        1.43      7.19 o 
  -3   9   6        0.14        0.00      7.64 o 
  -2   9   6       48.84       56.89      9.10 o 
 -19   1   7       33.52       30.93      4.93 o 
 -18   1   7        5.48        0.00      6.59 o 
 -17   1   7       30.04       34.68      4.60 o 
 -16   1   7        7.91       10.44      5.60 o 
 -15   1   7        6.57        0.00      6.71 o 
 -14   1   7       60.56       63.41      4.42 o 
 -13   1   7        0.80        0.00      5.26 o 
 -12   1   7        3.26        5.47      4.79 o 
 -11   1   7       28.80       26.16      3.57 o 
 -10   1   7     1246.92     1215.89     12.62 o 
  -9   1   7       31.23       18.17      5.21 o 
  -8   1   7      210.60      199.29      5.11 o 
  -7   1   7       38.18       31.07      2.62 o 
  -6   1   7      124.46      145.55      4.19 o 
  -5   1   7      125.66      134.68      4.03 o 
  -4   1   7      614.80      662.83      8.05 o 
  -3   1   7       16.05       24.73      2.10 o 
  -2   1   7      760.07      817.24      9.19 o 
  -1   1   7      268.87      250.83      5.20 o 
   0   1   7      532.87      512.93      7.35 o 
   1   1   7      875.94      906.96     10.01 o 
   2   1   7       72.43       90.25      3.78 o 
   3   1   7      251.54      261.27      6.22 o 
   4   1   7       96.47      120.85      4.36 o 
   5   1   7       59.00       75.68      3.82 o 
   6   1   7       17.43       21.31      2.93 o 
   7   1   7        5.35        7.64      5.30 o 
   8   1   7        0.11        0.00      5.21 o 
   9   1   7       27.19        5.23      6.70 o 
  10   1   7       70.12       75.76      5.38 o 
  11   1   7       17.51        6.72      7.02 o 
  12   1   7       45.11       51.03      8.36 o 
  13   1   7       13.86        0.00      8.49 o 
 -19   2   7        0.03        7.73      6.29 o 
 -18   2   7       96.92      113.23      6.63 o 
 -17   2   7        6.42        0.00      6.32 o 
 -16   2   7        0.02        0.00      5.56 o 
 -15   2   7       40.32       43.07      4.14 o 
 -14   2   7       10.78        8.61      5.51 o 
 -13   2   7      244.86      270.52      7.79 o 
 -12   2   7       28.32       30.61      3.88 o 
 -11   2   7      137.52      145.05      5.46 o 
 -10   2   7       34.07       28.93      3.47 o 
  -9   2   7     1438.20     1520.97     14.31 o 
  -8   2   7      262.69      243.05      5.85 o 
  -7   2   7      430.22      440.57      7.35 o 
  -6   2   7       64.22       63.93      3.37 o 
  -5   2   7        5.12        5.28      3.79 o 
  -4   2   7       50.63       62.64      2.97 o 
  -3   2   7       85.41      107.73      3.67 o 
  -2   2   7        5.16       13.84      2.00 o 
  -1   2   7      226.98      260.50      5.36 o 
   0   2   7       79.89       79.10      3.53 o 
   1   2   7      849.82      884.31     10.33 o 
   2   2   7      465.85      479.91      7.78 o 
   3   2   7      588.27      616.58      9.43 o 
   4   2   7      558.42      602.17      9.76 o 
   5   2   7      193.23      198.31      7.88 o 
   6   2   7      440.10      465.14     11.12 o 
   7   2   7      344.89      344.26     10.82 o 
   8   2   7        8.54        3.17      6.50 o 
   9   2   7       14.06       14.20      5.98 o 
  10   2   7        0.44        0.00      6.26 o 
  11   2   7      128.84      138.40      9.75 o 
  12   2   7        2.99        1.33      7.86 o 
  13   2   7      152.73      150.45     11.75 o 
 -18   3   7        1.83        0.00      7.13 o 
 -17   3   7       14.12        4.76      6.82 o 
 -16   3   7        1.80        0.00      5.77 o 
 -15   3   7        6.21        2.17      6.10 o 
 -14   3   7        1.90        0.00      5.47 o 
 -13   3   7        3.80        0.00      5.25 o 
 -12   3   7        7.79        7.04      5.22 o 
 -11   3   7      318.91      314.23      7.91 o 
 -10   3   7       47.13       56.80      4.00 o 
  -9   3   7       56.00       54.97      3.65 o 
  -8   3   7       71.91       74.36      3.90 o 
  -7   3   7      159.61      151.91      4.71 o 
  -6   3   7      169.03      178.55      5.15 o 
  -5   3   7      932.19      914.81     10.65 o 
  -4   3   7        0.18        0.00      3.39 o 
  -3   3   7      131.82      119.71      4.18 o 
  -2   3   7       17.67       22.63      2.30 o 
  -1   3   7      840.34      871.37     10.22 o 
   0   3   7      111.94       95.42      4.03 o 
   1   3   7      212.60      205.78      5.49 o 
   2   3   7       35.06       30.98      3.10 o 
   3   3   7      726.13      717.93     10.45 o 
   4   3   7      312.90      296.47      7.05 o 
   5   3   7       74.32       72.97      4.52 o 
   6   3   7      125.10      111.04      5.35 o 
   7   3   7        6.28        9.58      5.82 o 
   8   3   7       64.93       62.49      4.71 o 
   9   3   7       63.01       60.52      5.02 o 
  10   3   7      113.28      120.00      7.27 o 
  11   3   7       11.49        0.74      7.93 o 
  12   3   7      149.30      145.23      7.51 o 
 -17   4   7        5.21        7.04      7.16 o 
 -16   4   7        6.93        0.00      7.00 o 
 -15   4   7       29.88       24.91      3.68 o 
 -14   4   7        4.57        0.00      5.63 o 
 -13   4   7       14.16       15.40      3.53 o 
 -12   4   7        0.69        2.54      5.34 o 
 -11   4   7       52.87       52.69      4.66 o 
 -10   4   7       11.98       17.97      3.10 o 
  -9   4   7       45.66       52.73      3.55 o 
  -8   4   7       38.34       45.83      3.51 o 
  -7   4   7       37.37       36.67      3.37 o 
  -6   4   7       94.25      100.68      4.57 o 
  -5   4   7      260.02      280.35      6.62 o 
  -4   4   7       94.44       95.42      4.15 o 
  -3   4   7       36.95       37.83      3.14 o 
  -2   4   7      164.28      164.84      5.29 o 
  -1   4   7      127.12      130.37      4.89 o 
   0   4   7      124.29      120.10      5.09 o 
   1   4   7       22.37       31.44      3.41 o 
   2   4   7        0.36        2.53      4.37 o 
   3   4   7       91.06       87.43      4.68 o 
   4   4   7       50.40       47.63      3.83 o 
   5   4   7      140.95      146.68      6.17 o 
   6   4   7        0.81        0.00      5.58 o 
   7   4   7      241.91      242.00      7.80 o 
   8   4   7       74.44       54.42      5.64 o 
   9   4   7      307.85      288.93      9.39 o 
  10   4   7       58.12       55.69      5.83 o 
  11   4   7       33.24       44.82      5.00 o 
  12   4   7        1.61        0.00      8.61 o 
 -16   5   7       18.97       23.96      4.28 o 
 -15   5   7       23.53       13.47      7.33 o 
 -14   5   7        0.07        2.00      5.50 o 
 -13   5   7        0.26        2.77      5.06 o 
 -12   5   7       10.32        7.55      5.80 o 
 -11   5   7       17.59       19.94      4.12 o 
 -10   5   7      351.49      327.81      9.30 o 
  -9   5   7        0.10        0.00      5.53 o 
  -8   5   7       58.45       47.82      3.90 o 
  -7   5   7       13.64       12.19      3.09 o 
  -6   5   7       54.14       53.67      4.07 o 
  -5   5   7        8.14        6.64      5.40 o 
  -4   5   7      112.57      120.27      5.15 o 
  -3   5   7      114.44      101.58      4.90 o 
  -2   5   7       45.21       40.27      3.80 o 
  -1   5   7        0.94        0.00      5.50 o 
   0   5   7       68.17       65.32      4.06 o 
   1   5   7       94.02       87.43      4.87 o 
   2   5   7        0.01        0.00      5.62 o 
   3   5   7        6.40        1.83      5.95 o 
   4   5   7       75.38       69.56      4.69 o 
   5   5   7       61.69       58.47      4.38 o 
   6   5   7       17.53       17.41      3.69 o 
   7   5   7       21.65       10.83      7.19 o 
   8   5   7        4.62        2.50      6.59 o 
   9   5   7        1.02        1.32      6.29 o 
  10   5   7        0.12        3.38      5.92 o 
 -14   6   7        9.14       16.60      4.07 o 
 -13   6   7        0.12        0.00      5.67 o 
 -12   6   7        2.90        0.00      6.42 o 
 -11   6   7       33.03       35.45      4.39 o 
 -10   6   7        3.31        0.00      6.78 o 
  -9   6   7      179.29      204.22      7.49 o 
  -8   6   7       28.00       32.81      4.00 o 
  -7   6   7      191.04      193.98      6.90 o 
  -6   6   7        8.48        0.00      6.11 o 
  -5   6   7       18.74       15.83      3.62 o 
  -4   6   7       33.99       28.82      3.64 o 
  -3   6   7       16.06       11.38      5.72 o 
  -2   6   7       74.25       77.53      4.48 o 
  -1   6   7       22.39       14.12      6.03 o 
   0   6   7      152.00      137.83      5.93 o 
   1   6   7       22.19       11.44      6.41 o 
   2   6   7      486.34      469.68     10.41 o 
   3   6   7        5.66        3.18      6.68 o 
   4   6   7       15.03        0.00      7.11 o 
   5   6   7       28.08       30.03      4.12 o 
   6   6   7        6.13        0.54      6.79 o 
   7   6   7       84.57       81.04      5.92 o 
   8   6   7        2.41        0.00      7.19 o 
   9   6   7       34.00       44.98      5.18 o 
 -12   7   7        0.11        3.85      5.83 o 
 -11   7   7       15.59       22.95      3.97 o 
 -10   7   7       54.52       69.29      5.80 o 
  -9   7   7        3.07        4.84      3.59 o 
  -8   7   7        9.21        0.00      7.25 o 
  -7   7   7       68.86       82.53      5.59 o 
  -6   7   7       68.83       57.49      5.14 o 
  -5   7   7      119.91      137.81      6.29 o 
  -4   7   7       26.59       34.83      4.17 o 
  -3   7   7       69.94       76.47      5.55 o 
  -2   7   7      128.21      136.95      6.09 o 
  -1   7   7       62.60       56.41      4.95 o 
   0   7   7       28.61       25.86      3.62 o 
   1   7   7       89.51       79.87      5.32 o 
   2   7   7        0.20        0.00      6.00 o 
   3   7   7       62.17       69.79      5.20 o 
   4   7   7       93.36      106.85      6.15 o 
   5   7   7        9.15        2.69      8.11 o 
   6   7   7       37.21       30.82      5.18 o 
   7   7   7        0.36        0.00      7.13 o 
  -9   8   7        3.12        3.29      6.91 o 
  -8   8   7       22.03       35.18      4.59 o 
  -7   8   7        0.55        0.00      6.44 o 
  -6   8   7       21.35       23.91      4.54 o 
  -5   8   7        0.13       10.34      5.82 o 
  -4   8   7       36.18       31.15      8.09 o 
  -3   8   7        9.60       13.25      6.17 o 
  -2   8   7        0.06        7.77      5.91 o 
  -1   8   7        1.00        1.34      6.12 o 
   0   8   7       24.73       21.98      5.43 o 
   1   8   7        0.00        4.89      5.75 o 
   2   8   7        1.22        3.19      6.23 o 
   3   8   7       34.58       31.30      4.55 o 
 -19   0   8       51.24       59.27      5.17 o 
 -18   0   8        1.31        0.00      6.66 o 
 -17   0   8        2.17        7.93      5.62 o 
 -16   0   8      106.09      109.44      5.57 o 
 -15   0   8      133.95      150.63      6.37 o 
 -14   0   8      266.21      265.48      8.29 o 
 -13   0   8      465.03      468.27      9.84 o 
 -12   0   8       98.29      109.13      5.50 o 
 -11   0   8     1139.01     1132.58     13.60 o 
 -10   0   8     1866.58     1700.65     16.29 o 
  -9   0   8       12.63       10.27      4.71 o 
  -8   0   8      444.50      496.25      8.08 o 
  -7   0   8       47.65       46.40      4.81 o 
  -6   0   8        3.53        2.66      3.24 o 
  -5   0   8      477.16      478.26      8.96 o 
  -4   0   8      588.76      601.39      8.24 o 
  -3   0   8       91.86      113.08      3.81 o 
  -2   0   8        0.63        0.91      3.26 o 
  -1   0   8      192.43      207.66      5.12 o 
   0   0   8       26.48       29.73      3.16 o 
   1   0   8       70.16       72.91      3.67 o 
   2   0   8      746.34      818.02     10.62 o 
   3   0   8      962.79     1044.13     12.46 o 
   4   0   8       44.43       45.62      3.53 o 
   5   0   8      232.81      275.56      9.05 o 
   6   0   8      125.31      119.09      7.97 o 
   7   0   8      121.11      139.65      8.65 o 
   8   0   8       94.44       64.47      7.49 o 
   9   0   8      127.05      105.62     10.16 o 
  10   0   8        1.99        0.00      6.39 o 
  11   0   8       27.30        9.10      7.98 o 
  12   0   8        6.21        2.18      7.07 o 
 -19   1   8        0.83        1.45      6.65 o 
 -18   1   8       20.01       25.72      3.88 o 
 -17   1   8       13.06        8.90      6.34 o 
 -16   1   8       92.07       96.45      5.38 o 
 -15   1   8        5.52        3.80      3.10 o 
 -14   1   8       47.93       49.25      4.02 o 
 -13   1   8        0.78        0.00      6.19 o 
 -12   1   8      505.97      498.20      9.86 o 
 -11   1   8      242.93      250.09      6.93 o 
 -10   1   8        0.46        0.00      5.80 o 
  -9   1   8      499.34      505.55      8.61 o 
  -8   1   8        3.64        5.33      3.83 o 
  -7   1   8      266.54      277.13      6.15 o 
  -6   1   8      160.60      177.82      5.06 o 
  -5   1   8      100.16       71.50      3.39 o 
  -4   1   8      117.80      101.91      4.00 o 
  -3   1   8      548.91      550.79      7.99 o 
  -2   1   8      138.16      124.56      4.26 o 
  -1   1   8      402.54      408.67      7.34 o 
   0   1   8       12.08        7.36      4.48 o 
   1   1   8      486.51      494.17      8.23 o 
   2   1   8      468.26      462.03      8.12 o 
   3   1   8      125.51      126.32      4.66 o 
   4   1   8       12.54        3.93      5.18 o 
   5   1   8        1.36        0.00      4.99 o 
   6   1   8        3.35        0.94      5.17 o 
   7   1   8       35.84       30.01      6.14 o 
   8   1   8       11.77       23.94      4.13 o 
   9   1   8       12.30       13.60      7.11 o 
  10   1   8       41.57       24.35      8.00 o 
  11   1   8       39.51       38.93      7.53 o 
  12   1   8        0.00        0.00      7.22 o 
 -18   2   8        0.35        4.17      5.83 o 
 -17   2   8        3.79        4.10      5.66 o 
 -16   2   8        4.37        1.74      5.35 o 
 -15   2   8        0.48        0.00      5.39 o 
 -14   2   8        0.04        1.69      5.08 o 
 -13   2   8       10.06       12.20      3.50 o 
 -12   2   8       79.16       82.90      4.88 o 
 -11   2   8        1.58        0.00      5.97 o 
 -10   2   8      190.19      177.57      5.87 o 
  -9   2   8       28.42       23.61      3.30 o 
  -8   2   8       25.94       22.46      3.02 o 
  -7   2   8      104.20      111.88      4.50 o 
  -6   2   8        0.11        0.00      3.45 o 
  -5   2   8      100.18       97.00      3.84 o 
  -4   2   8        9.52       10.12      1.96 o 
  -3   2   8       34.10       37.61      2.56 o 
  -2   2   8       35.62       34.77      2.67 o 
  -1   2   8       42.31       36.46      3.24 o 
   0   2   8      153.39      147.40      4.90 o 
   1   2   8       34.97       41.22      3.29 o 
   2   2   8       69.15       75.30      4.31 o 
   3   2   8       43.63       41.58      3.75 o 
   4   2   8        0.78        0.00      5.20 o 
   5   2   8        8.78       10.30      3.75 o 
   6   2   8        1.70        1.96      5.16 o 
   7   2   8       30.65        8.91      7.05 o 
   8   2   8       97.62       94.24      5.92 o 
   9   2   8       86.00       94.52      5.89 o 
  10   2   8        1.55        3.06      6.50 o 
  11   2   8        1.49        0.00      7.73 o 
  12   2   8       10.01       13.82      4.31 o 
 -18   3   8        0.12        0.00      6.23 o 
 -17   3   8        8.24        3.30      6.07 o 
 -16   3   8       19.16       10.41      6.78 o 
 -15   3   8       24.64       25.74      4.18 o 
 -14   3   8       47.73       46.73      4.32 o 
 -13   3   8        2.84        4.42      5.22 o 
 -12   3   8        0.36        0.00      5.69 o 
 -11   3   8      811.55      772.34     12.07 o 
 -10   3   8      100.73       97.59      4.95 o 
  -9   3   8       29.84       24.35      3.03 o 
  -8   3   8        2.63        6.05      4.05 o 
  -7   3   8       98.19       91.91      4.13 o 
  -6   3   8      100.65       85.75      4.18 o 
  -5   3   8      143.50      137.70      4.60 o 
  -4   3   8       48.85       39.54      3.05 o 
  -3   3   8      142.39      151.75      4.96 o 
  -2   3   8      251.91      243.50      6.13 o 
  -1   3   8       25.02       32.71      2.94 o 
   0   3   8      238.33      222.34      5.95 o 
   1   3   8      108.83      115.02      5.00 o 
   2   3   8        0.04        0.00      5.38 o 
   3   3   8      384.70      388.47      8.37 o 
   4   3   8        7.54        7.57      4.82 o 
   5   3   8        2.13        0.00      5.88 o 
   6   3   8       39.93       46.05      4.06 o 
   7   3   8        1.11        1.25      5.58 o 
   8   3   8        1.87        0.00      6.51 o 
   9   3   8       67.33       69.47      5.79 o 
  10   3   8      160.56      126.90      7.51 o 
  11   3   8       12.50        4.00      8.52 o 
 -17   4   8       31.71       30.18      4.68 o 
 -16   4   8        1.36        3.49      5.67 o 
 -15   4   8       32.25       30.59      4.41 o 
 -14   4   8       30.36       36.97      4.13 o 
 -13   4   8      108.25       98.60      5.94 o 
 -12   4   8       19.27       17.44      3.89 o 
 -11   4   8      269.73      263.15      7.50 o 
 -10   4   8      336.55      360.82      8.67 o 
  -9   4   8       16.54       16.94      3.39 o 
  -8   4   8       90.60       81.35      4.43 o 
  -7   4   8        0.06        1.27      4.41 o 
  -6   4   8      176.97      169.90      5.82 o 
  -5   4   8        0.58        0.00      4.57 o 
  -4   4   8        1.44        6.22      2.49 o 
  -3   4   8      293.68      307.42      7.77 o 
  -2   4   8      565.80      555.31      9.80 o 
  -1   4   8        7.69        6.61      5.19 o 
   0   4   8        3.10        7.80      2.56 o 
   1   4   8      560.10      515.18      9.78 o 
   2   4   8       18.97        6.39      6.70 o 
   3   4   8       61.42       69.08      4.44 o 
   4   4   8       62.16       60.15      4.27 o 
   5   4   8       79.69       68.77      4.69 o 
   6   4   8      114.82      119.09      6.18 o 
   7   4   8       42.30       43.30      5.13 o 
   8   4   8       15.97       16.18      4.19 o 
   9   4   8       86.98       87.16      6.48 o 
  10   4   8       12.87       22.70      4.50 o 
 -16   5   8       18.02       24.77      4.63 o 
 -15   5   8        5.72        0.00      6.92 o 
 -14   5   8       41.93       41.51      4.80 o 
 -13   5   8        5.52        2.57      3.64 o 
 -12   5   8      156.13      154.98      6.99 o 
 -11   5   8       51.23       57.19      5.52 o 
 -10   5   8        2.58        0.00      6.45 o 
  -9   5   8       41.78       33.76      3.80 o 
  -8   5   8       36.14       42.87      4.07 o 
  -7   5   8      115.60      107.70      5.11 o 
  -6   5   8      103.96      102.83      5.23 o 
  -5   5   8      258.45      261.17      7.46 o 
  -4   5   8        5.84        3.67      5.56 o 
  -3   5   8      547.32      533.76      9.95 o 
  -2   5   8       26.75       12.80      6.96 o 
  -1   5   8      502.30      546.39     10.56 o 
   0   5   8        4.19        3.51      5.64 o 
   1   5   8      183.43      158.71      6.51 o 
   2   5   8      237.03      226.01      7.60 o 
   3   5   8       62.88       69.83      4.86 o 
   4   5   8       28.22       27.89      3.85 o 
   5   5   8        1.44        0.33      5.55 o 
   6   5   8       37.29       33.27      4.91 o 
   7   5   8       24.15       29.58      4.11 o 
   8   5   8        4.03        5.95      6.65 o 
   9   5   8       24.73       26.73      5.01 o 
 -14   6   8        0.93       10.44      5.34 o 
 -13   6   8        1.94        8.42      5.62 o 
 -12   6   8        5.85       13.08      4.43 o 
 -11   6   8       83.73       92.15      6.00 o 
 -10   6   8       55.61       75.78      4.90 o 
  -9   6   8        4.64        1.18      6.21 o 
  -8   6   8       56.63       52.23      5.06 o 
  -7   6   8       21.48       20.12      3.92 o 
  -6   6   8        6.67        7.39      5.55 o 
  -5   6   8       17.15       23.40      3.76 o 
  -4   6   8        2.32        0.00      5.71 o 
  -3   6   8        1.16        0.00      5.33 o 
  -2   6   8       40.48       40.74      3.97 o 
  -1   6   8       14.88       14.34      3.52 o 
   0   6   8       29.90       34.48      3.88 o 
   1   6   8       50.08       51.80      4.94 o 
   2   6   8        3.48        0.00      6.49 o 
   3   6   8       87.53       82.75      5.40 o 
   4   6   8        4.27        1.60      6.08 o 
   5   6   8        4.84        4.94      3.34 o 
   6   6   8        2.98        0.00      6.77 o 
   7   6   8        2.40       11.40      6.19 o 
 -11   7   8        0.01        0.00      6.64 o 
 -10   7   8        0.10        0.00      6.76 o 
  -9   7   8       22.45       28.92      4.04 o 
  -8   7   8        0.12        0.00      5.85 o 
  -7   7   8        4.19        1.99      6.07 o 
  -6   7   8       21.04       22.53      3.71 o 
  -5   7   8       26.65       35.48      4.26 o 
  -4   7   8        0.27        5.43      5.51 o 
  -3   7   8        0.12        0.00      5.99 o 
  -2   7   8        1.12        2.28      6.26 o 
  -1   7   8        0.25        0.00      6.21 o 
   0   7   8        0.56        0.00      5.82 o 
   1   7   8        3.66        7.50      5.79 o 
   2   7   8        0.21        0.00      6.46 o 
   3   7   8       39.20       36.00      4.55 o 
   4   7   8       13.79       10.69      6.92 o 
   5   7   8       13.61       10.63      7.58 o 
  -7   8   8        5.49        7.17      7.20 o 
  -6   8   8        7.85        9.90      6.88 o 
  -5   8   8       21.60       15.32      4.57 o 
  -4   8   8       24.56       27.09      4.89 o 
  -3   8   8       14.77        9.74      7.74 o 
  -2   8   8       28.84       30.90      7.96 o 
  -1   8   8       42.37       56.84      5.31 o 
   0   8   8       46.53       42.61      5.58 o 
   1   8   8       19.74       23.79      4.84 o 
 -18   1   9        4.77        0.60      6.93 o 
 -17   1   9        5.84        0.00      6.63 o 
 -16   1   9       12.38       22.64      3.53 o 
 -15   1   9        1.50       10.30      5.31 o 
 -14   1   9       12.22        2.03      6.20 o 
 -13   1   9        4.17        0.00      6.08 o 
 -12   1   9      544.08      497.92     10.35 o 
 -11   1   9       53.69       53.59      4.39 o 
 -10   1   9      385.22      390.09      8.28 o 
  -9   1   9       15.10       10.31      5.33 o 
  -8   1   9      271.12      263.33      6.81 o 
  -7   1   9       20.87       24.63      2.79 o 
  -6   1   9      212.95      207.49      5.65 o 
  -5   1   9       48.72       46.34      3.25 o 
  -4   1   9        3.20        0.00      3.96 o 
  -3   1   9      187.59      183.89      5.38 o 
  -2   1   9        9.95        7.71      2.32 o 
  -1   1   9      355.69      347.12      7.16 o 
   0   1   9      135.97      120.77      4.96 o 
   1   1   9      677.50      650.32     10.44 o 
   2   1   9      346.74      331.55      7.83 o 
   3   1   9       11.52       10.56      4.92 o 
   4   1   9        0.73        0.00      4.74 o 
   5   1   9       38.13       41.15      3.85 o 
   6   1   9        6.36        0.00      5.72 o 
   7   1   9        0.12        1.91      5.03 o 
   8   1   9       79.08       94.35      7.72 o 
   9   1   9       94.12       77.00      9.39 o 
  10   1   9        3.91        0.00      7.23 o 
  11   1   9        0.28        6.30      6.49 o 
 -18   2   9        0.07        0.00      6.31 o 
 -17   2   9        2.56        0.00      7.09 o 
 -16   2   9       22.90       31.13      3.99 o 
 -15   2   9        5.90        0.00      6.79 o 
 -14   2   9       35.56       37.69      4.26 o 
 -13   2   9       14.48       19.59      3.75 o 
 -12   2   9      503.00      525.23     10.92 o 
 -11   2   9      613.04      609.11     11.63 o 
 -10   2   9       19.07        4.05      5.95 o 
  -9   2   9      134.32      143.49      5.60 o 
  -8   2   9       65.92       77.23      4.13 o 
  -7   2   9       71.82       74.50      3.88 o 
  -6   2   9        7.41        5.29      2.52 o 
  -5   2   9       62.34       69.63      3.77 o 
  -4   2   9       39.11       49.44      3.31 o 
  -3   2   9       43.85       42.75      3.17 o 
  -2   2   9      256.83      262.42      6.50 o 
  -1   2   9        0.08        0.00      4.70 o 
   0   2   9     1069.85      952.98     12.14 o 
   1   2   9       75.89       69.40      4.57 o 
   2   2   9     1168.97     1134.13     14.01 o 
   3   2   9       23.47       29.92      3.48 o 
   4   2   9      188.10      191.92      6.77 o 
   5   2   9        1.01        0.00      5.50 o 
   6   2   9       92.60       97.97      5.50 o 
   7   2   9        1.42        0.00      6.24 o 
   8   2   9       47.45       47.75      8.02 o 
   9   2   9        5.28        2.03      7.23 o 
  10   2   9        0.56        0.00      7.06 o 
  11   2   9      101.09       80.04     10.49 o 
 -17   3   9        2.82        0.00      7.68 o 
 -16   3   9        1.25        4.92      5.85 o 
 -15   3   9        6.03        8.23      5.92 o 
 -14   3   9       17.78        4.57      6.35 o 
 -13   3   9       30.34       32.71      3.83 o 
 -12   3   9      126.95      144.65      6.77 o 
 -11   3   9        0.36        1.31      6.34 o 
 -10   3   9      142.45      132.72      5.72 o 
  -9   3   9       68.18       73.49      4.61 o 
  -8   3   9       81.76       80.25      4.78 o 
  -7   3   9       26.33       30.42      3.09 o 
  -6   3   9      171.90      186.08      6.02 o 
  -5   3   9        5.68        5.93      4.53 o 
  -4   3   9      456.63      470.22      8.73 o 
  -3   3   9       12.07        4.57      5.24 o 
  -2   3   9       84.06       87.60      4.33 o 
  -1   3   9       16.77       25.59      3.06 o 
   0   3   9      243.45      247.14      7.02 o 
   1   3   9      722.36      741.76     11.35 o 
   2   3   9      192.55      191.40      6.59 o 
   3   3   9       28.09       19.14      3.28 o 
   4   3   9        0.45        0.00      5.92 o 
   5   3   9       86.79       87.68      5.07 o 
   6   3   9       31.88       32.75      4.31 o 
   7   3   9       77.48       55.38      5.21 o 
   8   3   9       19.00       11.99      7.78 o 
   9   3   9       14.74       11.92      8.29 o 
  10   3   9      205.91      177.72     12.86 o 
 -16   4   9       13.17        8.42      7.23 o 
 -15   4   9        1.05        0.00      6.02 o 
 -14   4   9        3.73        0.00      6.68 o 
 -13   4   9       20.35       13.06      3.70 o 
 -12   4   9        1.63        0.00      6.33 o 
 -11   4   9       64.86       66.28      4.80 o 
 -10   4   9        1.66        4.67      5.29 o 
  -9   4   9       23.44       21.74      3.90 o 
  -8   4   9        3.49        6.63      4.34 o 
  -7   4   9       83.94       78.61      4.43 o 
  -6   4   9       38.78       42.89      3.66 o 
  -5   4   9        0.51        0.00      4.88 o 
  -4   4   9        9.29       10.51      2.71 o 
  -3   4   9       14.75       11.25      5.65 o 
  -2   4   9       35.61       32.48      3.94 o 
  -1   4   9       42.73       45.55      3.70 o 
   0   4   9      220.76      206.89      6.93 o 
   1   4   9      222.46      189.83      7.03 o 
   2   4   9        0.37        0.00      6.20 o 
   3   4   9        7.20        6.89      2.95 o 
   4   4   9       10.33       11.34      3.41 o 
   5   4   9        2.59        1.16      5.80 o 
   6   4   9        6.78        2.60      6.39 o 
   7   4   9       25.99       23.45      4.81 o 
   8   4   9       65.60       57.58      6.15 o 
   9   4   9       19.00       16.50      5.71 o 
 -15   5   9        0.03        0.00      6.66 o 
 -14   5   9        2.51        7.79      5.88 o 
 -13   5   9        7.91        0.00      7.07 o 
 -12   5   9       35.39       37.37      4.32 o 
 -11   5   9       11.89        8.06      6.21 o 
 -10   5   9       13.72        5.96      6.49 o 
  -9   5   9       68.41       57.94      4.89 o 
  -8   5   9        6.31        0.00      5.51 o 
  -7   5   9       13.14       18.54      3.35 o 
  -6   5   9       49.44       47.95      4.05 o 
  -5   5   9      100.75      106.24      5.83 o 
  -4   5   9       44.14       54.66      4.35 o 
  -3   5   9       24.96       30.25      4.27 o 
  -2   5   9        4.75        0.00      6.63 o 
  -1   5   9       57.59       55.94      4.87 o 
   0   5   9       18.44       17.47      4.02 o 
   1   5   9        9.19        6.39      6.63 o 
   2   5   9       41.20       31.25      4.21 o 
   3   5   9       73.17       60.06      4.86 o 
   4   5   9       34.00       23.16      4.52 o 
   5   5   9       21.10       24.99      4.07 o 
   6   5   9       18.12       20.17      4.07 o 
   7   5   9       12.33       12.13      4.38 o 
   8   5   9        5.11        7.61      6.87 o 
 -13   6   9        0.06        1.83      6.24 o 
 -12   6   9       10.11       12.89      4.07 o 
 -11   6   9       58.93       65.78      5.55 o 
 -10   6   9        6.13        6.72      3.53 o 
  -9   6   9       25.32       28.81      4.06 o 
  -8   6   9        7.65        7.47      5.33 o 
  -7   6   9       47.15       58.45      4.46 o 
  -6   6   9       33.60       31.88      4.09 o 
  -5   6   9        3.23        7.81      4.95 o 
  -4   6   9       32.15       30.82      4.07 o 
  -3   6   9      108.82      110.23      6.02 o 
  -2   6   9       10.88       11.41      3.99 o 
  -1   6   9       52.89       55.71      4.91 o 
   0   6   9       81.32       80.50      5.37 o 
   1   6   9       19.49       12.84      7.02 o 
   2   6   9       69.40       63.80      5.54 o 
   3   6   9       20.79       13.76      6.85 o 
   4   6   9        0.57        0.00      6.49 o 
   5   6   9        2.93        0.00      7.01 o 
   6   6   9       12.04        7.97      7.10 o 
 -10   7   9       34.89       44.80      5.71 o 
  -9   7   9        0.68        0.00      6.93 o 
  -8   7   9        5.01       13.16      3.40 o 
  -7   7   9       14.67        6.50      6.38 o 
  -6   7   9       28.19       34.02      4.30 o 
  -5   7   9        0.59        1.50      5.99 o 
  -4   7   9       59.41       54.96      5.67 o 
  -3   7   9        6.63        0.00      7.37 o 
  -2   7   9       70.48       68.35      9.35 o 
  -1   7   9        2.38        0.00      7.22 o 
   0   7   9       32.98       27.71      4.85 o 
   1   7   9       97.69      110.83      6.77 o 
   2   7   9        3.65        0.00      7.33 o 
   3   7   9        1.57        0.00      7.71 o 
 -18   0  10       26.22       26.17      4.73 o 
 -17   0  10       69.73       67.65      6.43 o 
 -16   0  10        7.78       11.88      3.55 o 
 -15   0  10      139.13      132.32      6.86 o 
 -14   0  10       18.75       16.62      4.25 o 
 -13   0  10      761.32      745.62     12.98 o 
 -12   0  10       26.89       19.35      6.79 o 
 -11   0  10        6.97        7.05      5.21 o 
 -10   0  10        0.27        0.00      5.01 o 
  -9   0  10       65.87       61.55      4.26 o 
  -8   0  10      117.39      103.14      4.75 o 
  -7   0  10       43.38       37.31      3.75 o 
  -6   0  10      323.15      344.78      7.58 o 
  -5   0  10       31.59       24.93      2.95 o 
  -4   0  10      725.89      711.56     10.83 o 
  -3   0  10        2.25        0.00      4.42 o 
  -2   0  10      293.01      264.87      6.74 o 
  -1   0  10      133.22      110.98      4.93 o 
   0   0  10        1.78        2.25      5.79 o 
   1   0  10      378.70      422.35      8.87 o 
   2   0  10       52.95       51.57      3.98 o 
   3   0  10       25.39       29.15      5.09 o 
   4   0  10        1.40        6.46      5.05 o 
   5   0  10      214.29      204.93     10.88 o 
   6   0  10       11.88        0.00      7.19 o 
   7   0  10       41.63       28.77      8.26 o 
   8   0  10        1.15        0.00      7.46 o 
   9   0  10       16.93        8.31      7.95 o 
  10   0  10        3.07        2.46      7.04 o 
 -18   1  10        6.62       11.51      4.08 o 
 -17   1  10       23.46       36.85      4.53 o 
 -16   1  10       46.36       55.09      5.10 o 
 -15   1  10       31.86       28.10      4.23 o 
 -14   1  10       24.64       29.97      3.67 o 
 -13   1  10      148.10      143.45      6.81 o 
 -12   1  10      236.38      226.77      8.08 o 
 -11   1  10       21.81       22.25      6.26 o 
 -10   1  10        7.65        0.00      5.97 o 
  -9   1  10       44.11       51.18      3.66 o 
  -8   1  10       85.97       82.83      4.68 o 
  -7   1  10      271.02      277.33      7.18 o 
  -6   1  10      333.54      320.38      7.44 o 
  -5   1  10       35.17       36.50      3.27 o 
  -4   1  10        1.41        4.43      4.11 o 
  -3   1  10      211.72      197.02      5.94 o 
  -2   1  10       23.64       10.60      5.62 o 
  -1   1  10      317.80      306.65      7.66 o 
   0   1  10      290.91      290.95      7.59 o 
   1   1  10      139.61      131.33      5.91 o 
   2   1  10       28.50       31.66      3.73 o 
   3   1  10        0.52        2.69      4.94 o 
   4   1  10       60.07       65.55      4.53 o 
   5   1  10        0.74        0.00      5.83 o 
   6   1  10       66.59       64.25      5.25 o 
   7   1  10        6.21       10.42      6.59 o 
   8   1  10       81.22       80.92      8.58 o 
   9   1  10        9.92       10.71      7.22 o 
  10   1  10        5.93        9.48      4.18 o 
 -17   2  10        5.47       10.83      5.90 o 
 -16   2  10        2.15        0.00      5.77 o 
 -15   2  10       15.51       27.25      4.09 o 
 -14   2  10       20.70       25.28      3.99 o 
 -13   2  10        2.33        1.62      5.84 o 
 -12   2  10       59.50       66.21      5.23 o 
 -11   2  10       18.40       15.06      6.39 o 
 -10   2  10       45.28       48.73      4.43 o 
  -9   2  10        6.47        2.87      5.22 o 
  -8   2  10       15.03        5.56      5.25 o 
  -7   2  10        0.48        0.00      4.71 o 
  -6   2  10       27.27       14.09      5.59 o 
  -5   2  10        0.76        5.27      4.42 o 
  -4   2  10        1.06        0.00      4.91 o 
  -3   2  10        0.55        0.00      4.74 o 
  -2   2  10        3.26        3.68      4.77 o 
  -1   2  10       89.16       91.61      5.51 o 
   0   2  10      325.97      302.70      7.90 o 
   1   2  10      159.10      160.32      6.51 o 
   2   2  10       10.39        8.15      5.91 o 
   3   2  10        2.29        0.00      5.98 o 
   4   2  10       30.69       36.71      4.19 o 
   5   2  10        2.99        0.00      6.01 o 
   6   2  10        3.44        0.17      7.00 o 
   7   2  10        0.17        5.71      6.11 o 
   8   2  10        9.99        0.00      7.19 o 
   9   2  10       22.38        8.96      7.83 o 
 -16   3  10        4.98        0.00      7.30 o 
 -15   3  10        0.00        0.00      6.14 o 
 -14   3  10       36.93       37.72      4.19 o 
 -13   3  10        1.08        1.53      5.99 o 
 -12   3  10       11.91        9.10      6.29 o 
 -11   3  10       52.35       62.07      4.59 o 
 -10   3  10       88.70       81.96      5.29 o 
  -9   3  10        4.85        5.51      5.23 o 
  -8   3  10       28.15       24.62      3.54 o 
  -7   3  10       49.62       50.98      4.06 o 
  -6   3  10        8.44        4.34      4.98 o 
  -5   3  10       97.40       91.40      4.84 o 
  -4   3  10        0.03        0.00      5.15 o 
  -3   3  10       21.17       15.37      3.49 o 
  -2   3  10       58.37       58.38      4.51 o 
  -1   3  10      186.16      205.20      7.11 o 
   0   3  10       33.35       20.24      7.00 o 
   1   3  10       59.17       51.22      4.65 o 
   2   3  10        8.86        8.88      3.60 o 
   3   3  10        5.97       10.04      5.43 o 
   4   3  10       61.21       58.59      4.95 o 
   5   3  10        7.95        0.00      7.21 o 
   6   3  10       19.55       18.00      3.91 o 
   7   3  10       32.53       29.93      4.54 o 
   8   3  10       99.22       87.51      6.85 o 
   9   3  10        4.42       13.86      7.28 o 
 -15   4  10       41.35       48.61      5.13 o 
 -14   4  10        5.05        9.10      5.84 o 
 -13   4  10      142.37      127.69      7.42 o 
 -12   4  10       22.34       13.92      6.64 o 
 -11   4  10        0.03        0.00      5.57 o 
 -10   4  10        5.24        0.81      5.81 o 
  -9   4  10       14.07       21.73      3.27 o 
  -8   4  10       42.02       37.63      4.10 o 
  -7   4  10       24.39       21.76      3.48 o 
  -6   4  10       19.85       24.38      3.63 o 
  -5   4  10        5.18        5.54      5.13 o 
  -4   4  10      352.17      381.99      9.17 o 
  -3   4  10        0.65        0.00      5.66 o 
  -2   4  10      189.55      205.38      6.97 o 
  -1   4  10        9.96       11.37      6.16 o 
   0   4  10       18.19       17.41      4.07 o 
   1   4  10      106.15      106.49      5.36 o 
   2   4  10        9.80        0.96      6.27 o 
   3   4  10        0.32        3.48      5.19 o 
   4   4  10        0.22        0.00      6.53 o 
   5   4  10       56.78       59.64      5.33 o 
   6   4  10       13.74       18.31      4.57 o 
   7   4  10      158.51      161.38      7.84 o 
 -14   5  10      102.12      106.92      6.92 o 
 -13   5  10        0.21        0.00      6.86 o 
 -12   5  10        8.74        9.04      6.24 o 
 -11   5  10       49.62       56.20      4.84 o 
 -10   5  10        8.55        5.28      5.95 o 
  -9   5  10        0.22        1.71      5.08 o 
  -8   5  10        0.02        0.00      5.65 o 
  -7   5  10       40.21       50.06      4.52 o 
  -6   5  10        8.36        4.78      3.33 o 
  -5   5  10      194.33      196.60      7.43 o 
  -4   5  10      102.29       88.51      5.53 o 
  -3   5  10       22.87       23.12      4.34 o 
  -2   5  10        3.38        0.00      6.40 o 
  -1   5  10      165.42      160.13      7.14 o 
   0   5  10       50.92       55.50      4.91 o 
   1   5  10       17.84       10.33      6.15 o 
   2   5  10        3.49        5.40      5.31 o 
   3   5  10       15.88       11.70      6.25 o 
   4   5  10       36.94       24.49      5.05 o 
   5   5  10       15.67        7.37      7.53 o 
   6   5  10       22.57       24.17      5.01 o 
 -12   6  10       10.94        3.70      7.09 o 
 -11   6  10        4.72        1.40      6.57 o 
 -10   6  10        0.75        0.00      5.88 o 
  -9   6  10        1.16        0.00      5.92 o 
  -8   6  10        2.75        0.00      6.01 o 
  -7   6  10        2.05        6.73      5.48 o 
  -6   6  10        7.75        6.65      6.01 o 
  -5   6  10       15.72       15.46      3.62 o 
  -4   6  10        0.02       10.15      5.24 o 
  -3   6  10       24.16       31.91      4.35 o 
  -2   6  10       55.18       49.11      4.98 o 
  -1   6  10       14.52        8.01      7.88 o 
   0   6  10       27.66       11.88      7.16 o 
   1   6  10        2.69        8.40      5.65 o 
   2   6  10        7.45        9.57      6.09 o 
   3   6  10        5.00        0.00      6.89 o 
   4   6  10       14.90        0.00      8.02 o 
  -8   7  10       20.99       31.18      4.28 o 
  -7   7  10        6.22        7.50      5.90 o 
  -6   7  10        6.58       11.43      6.30 o 
  -5   7  10        5.24        6.77      6.38 o 
  -4   7  10        3.01       10.74      6.04 o 
  -3   7  10        4.13       11.76      6.17 o 
  -2   7  10        0.62        2.21      6.44 o 
  -1   7  10        1.55        0.81      7.30 o 
   0   7  10        2.75        3.45      6.64 o 
 -17   1  11        0.02        0.00      6.93 o 
 -16   1  11        0.77        0.00      6.17 o 
 -15   1  11        0.51        0.00      6.48 o 
 -14   1  11       14.15       13.92      3.85 o 
 -13   1  11       21.79       24.13      4.19 o 
 -12   1  11       69.11       69.84      5.29 o 
 -11   1  11      105.38      106.48      5.43 o 
 -10   1  11        5.34        0.00      5.63 o 
  -9   1  11      133.82      134.33      5.97 o 
  -8   1  11       20.71       24.34      3.49 o 
  -7   1  11      216.00      190.29      6.74 o 
  -6   1  11        1.02        0.00      5.34 o 
  -5   1  11        0.04        0.00      5.32 o 
  -4   1  11       63.96       61.46      4.15 o 
  -3   1  11       20.48       19.44      3.65 o 
  -2   1  11      183.38      173.95      6.49 o 
  -1   1  11      250.05      230.40      7.82 o 
   0   1  11        7.44        0.00      5.95 o 
   1   1  11        4.42        5.12      5.26 o 
   2   1  11        9.27        0.00      6.46 o 
   3   1  11      111.18      122.78      5.70 o 
   4   1  11       14.00        6.75      6.65 o 
   5   1  11       40.26       40.91      4.77 o 
   6   1  11       15.77       20.38      4.20 o 
   7   1  11      110.50      107.90      9.84 o 
   8   1  11        4.18        0.60      7.86 o 
 -16   2  11        3.07        0.00      6.90 o 
 -15   2  11        1.46        2.28      5.74 o 
 -14   2  11       94.92       81.17      6.24 o 
 -13   2  11        2.71        0.00      5.95 o 
 -12   2  11        1.51        0.00      5.95 o 
 -11   2  11       50.56       53.41      4.85 o 
 -10   2  11       43.57       48.65      4.07 o 
  -9   2  11       78.01       79.64      5.11 o 
  -8   2  11      112.15      115.78      5.58 o 
  -7   2  11       37.58       49.40      4.27 o 
  -6   2  11       56.33       49.63      4.22 o 
  -5   2  11      330.61      340.72      8.54 o 
  -4   2  11        0.47        0.00      5.26 o 
  -3   2  11      170.06      170.39      6.63 o 
  -2   2  11       38.68       38.13      4.27 o 
  -1   2  11       22.03       11.77      6.88 o 
   0   2  11      435.49      387.14      9.26 o 
   1   2  11       70.15       58.82      5.27 o 
   2   2  11       26.86       22.14      4.48 o 
   3   2  11       97.00      102.05      5.80 o 
   4   2  11      140.40      138.14      6.96 o 
   5   2  11       10.24        3.72      7.37 o 
   6   2  11       67.80       72.78      6.32 o 
   7   2  11        2.30        0.00      7.84 o 
   8   2  11       17.35       17.03      8.47 o 
 -16   3  11        2.94        1.45      6.65 o 
 -15   3  11       31.09       26.12      4.85 o 
 -14   3  11       18.15        7.19      7.34 o 
 -13   3  11       46.67       60.80      5.19 o 
 -12   3  11       26.18       30.74      4.25 o 
 -11   3  11        9.12       14.88      3.43 o 
 -10   3  11       10.85       17.21      3.58 o 
  -9   3  11        6.24        8.21      5.45 o 
  -8   3  11       49.39       55.96      4.31 o 
  -7   3  11       55.53       48.58      4.46 o 
  -6   3  11       38.39       30.13      4.80 o 
  -5   3  11        6.50       10.57      3.33 o 
  -4   3  11       34.16       37.30      4.20 o 
  -3   3  11       18.62       31.51      3.80 o 
  -2   3  11      194.30      180.89      7.38 o 
  -1   3  11      120.87      124.07      5.90 o 
   0   3  11       32.49       34.94      4.39 o 
   1   3  11       25.94       25.25      4.42 o 
   2   3  11      100.33       95.06      5.80 o 
   3   3  11       43.08       36.61      4.81 o 
   4   3  11       45.10       38.32      5.04 o 
   5   3  11       52.27       50.79      5.18 o 
   6   3  11        8.48        0.00      7.39 o 
   7   3  11       36.93       35.53      5.39 o 
 -14   4  11        2.30        0.00      7.04 o 
 -13   4  11       11.13        8.85      6.19 o 
 -12   4  11        0.01        2.78      5.61 o 
 -11   4  11        0.41        0.18      5.46 o 
 -10   4  11       16.15        9.03      6.51 o 
  -9   4  11        3.54        6.77      5.19 o 
  -8   4  11       28.35       28.49      3.96 o 
  -7   4  11       11.32       10.75      5.86 o 
  -6   4  11        4.85        6.60      5.67 o 
  -5   4  11       18.48       22.78      3.76 o 
  -4   4  11       52.36       57.76      4.74 o 
  -3   4  11       82.02       75.04      5.27 o 
  -2   4  11       22.10       20.00      4.31 o 
  -1   4  11       73.17       73.05      5.61 o 
   0   4  11       23.78       24.85      3.49 o 
   1   4  11        4.28        0.00      6.00 o 
   2   4  11        3.52        1.75      6.25 o 
   3   4  11        9.82        2.72      6.32 o 
   4   4  11        2.73        0.00      6.41 o 
   5   4  11        4.30        9.47      3.86 o 
   6   4  11        2.47        0.00      7.22 o 
 -13   5  11        0.94        0.00      7.62 o 
 -12   5  11        2.80        2.39      5.93 o 
 -11   5  11        5.56        1.16      5.92 o 
 -10   5  11        1.44        0.00      6.42 o 
  -9   5  11       18.44       15.15      3.39 o 
  -8   5  11        3.00        2.70      5.96 o 
  -7   5  11        0.43        6.39      5.07 o 
  -6   5  11       21.96       26.32      4.05 o 
  -5   5  11       38.91       43.29      4.80 o 
  -4   5  11       23.57       29.13      4.36 o 
  -3   5  11        6.44        0.00      6.62 o 
  -2   5  11       10.07        3.72      6.56 o 
  -1   5  11        3.07       10.60      5.74 o 
   0   5  11       10.76        9.54      5.89 o 
   1   5  11        1.71        7.37      5.55 o 
   2   5  11        3.14        0.76      6.06 o 
   3   5  11        5.03        0.00      6.42 o 
   4   5  11        4.70        0.00      6.86 o 
 -10   6  11        8.13        8.62      4.31 o 
  -9   6  11        6.00        9.86      6.30 o 
  -8   6  11       17.09       10.28      6.74 o 
  -7   6  11        1.36        0.00      6.93 o 
  -6   6  11        0.34        5.22      5.98 o 
  -5   6  11       27.12       19.15      5.36 o 
  -4   6  11        2.26       14.18      4.03 o 
  -3   6  11       11.23        7.33      6.45 o 
  -2   6  11       14.15       12.65      7.48 o 
  -1   6  11       42.96       39.06      8.69 o 
   0   6  11        5.57        0.00      7.08 o 
   1   6  11       13.98        5.44      7.39 o 
 -16   0  12        0.57        5.92      6.02 o 
 -15   0  12       57.65       57.37      5.55 o 
 -14   0  12      140.53      138.35      7.27 o 
 -13   0  12       16.26       16.47      6.43 o 
 -12   0  12       20.17       23.77      6.58 o 
 -11   0  12       45.79       38.69      4.38 o 
 -10   0  12        0.78        0.00      5.41 o 
  -9   0  12       84.83       92.13      5.20 o 
  -8   0  12        0.05        0.31      5.46 o 
  -7   0  12      171.08      156.09      6.65 o 
  -6   0  12      356.03      333.58      8.98 o 
  -5   0  12      175.63      165.97      6.33 o 
  -4   0  12       32.36       34.50      3.58 o 
  -3   0  12      114.36      124.89      5.63 o 
  -2   0  12        2.31        7.94      5.00 o 
  -1   0  12       42.24       55.95      4.56 o 
   0   0  12       47.42       68.34      4.42 o 
   1   0  12        0.01        0.00      6.13 o 
   2   0  12       34.27       34.90      7.20 o 
   3   0  12       93.52       89.46      8.87 o 
   4   0  12       11.19        9.39      7.25 o 
   5   0  12       98.52      101.29     10.73 o 
   6   0  12       39.98       12.64     10.04 o 
 -16   1  12       16.25       25.46      4.77 o 
 -15   1  12       21.35       32.44      4.45 o 
 -14   1  12        7.96        0.00      7.83 o 
 -13   1  12        1.33        0.00      6.55 o 
 -12   1  12       43.89       52.27      5.25 o 
 -11   1  12        8.14        9.88      3.70 o 
 -10   1  12       18.83       22.47      3.66 o 
  -9   1  12        6.00        0.00      6.10 o 
  -8   1  12       47.99       44.04      4.44 o 
  -7   1  12       20.00       16.06      6.57 o 
  -6   1  12       67.67       66.55      4.66 o 
  -5   1  12       24.23       27.54      3.88 o 
  -4   1  12        0.72        0.00      5.35 o 
  -3   1  12      118.01      121.00      6.03 o 
  -2   1  12       12.07        2.01      6.12 o 
  -1   1  12        8.88        7.24      5.28 o 
   0   1  12        1.55        3.80      5.26 o 
   1   1  12       22.09       25.00      3.99 o 
   2   1  12        5.38        9.78      5.91 o 
   3   1  12        7.24        9.97      6.20 o 
   4   1  12       30.83       25.53      4.74 o 
   5   1  12        0.64        0.00      7.20 o 
   6   1  12      101.56      121.25      7.07 o 
 -15   2  12        2.76        0.00      7.23 o 
 -14   2  12        1.81        5.59      6.25 o 
 -13   2  12        0.70        9.64      4.84 o 
 -12   2  12        6.21        0.00      6.33 o 
 -11   2  12       13.70       14.96      3.63 o 
 -10   2  12        0.86        0.00      5.80 o 
  -9   2  12        0.14        0.00      5.87 o 
  -8   2  12        7.14        1.12      5.77 o 
  -7   2  12        3.59        0.00      6.47 o 
  -6   2  12        5.94        0.16      6.12 o 
  -5   2  12        5.75        0.94      5.67 o 
  -4   2  12        0.67       13.16      3.35 o 
  -3   2  12       11.59        7.08      6.18 o 
  -2   2  12        3.34        6.53      4.89 o 
  -1   2  12        6.12        7.30      5.52 o 
   0   2  12        0.30        0.00      6.02 o 
   1   2  12       16.27       13.65      3.93 o 
   2   2  12        0.01        4.33      6.06 o 
   3   2  12        2.73        0.00      7.09 o 
   4   2  12        0.03        3.36      6.52 o 
   5   2  12        2.00        0.00      7.30 o 
   6   2  12        0.43        0.00      8.27 o 
 -14   3  12        2.12        9.04      6.08 o 
 -13   3  12        1.42        0.00      6.98 o 
 -12   3  12       10.12        8.77      6.51 o 
 -11   3  12        0.35        0.00      5.76 o 
 -10   3  12        5.52       11.14      3.33 o 
  -9   3  12        0.08        4.12      4.96 o 
  -8   3  12       22.21        8.93      6.76 o 
  -7   3  12       17.50       11.79      6.89 o 
  -6   3  12       28.92       25.57      4.51 o 
  -5   3  12       18.39       21.16      4.00 o 
  -4   3  12       30.87       27.09      4.64 o 
  -3   3  12       11.85        8.60      6.32 o 
  -2   3  12        1.05        0.00      6.06 o 
  -1   3  12       67.76       74.10      5.30 o 
   0   3  12       43.62       33.85      4.35 o 
   1   3  12       24.15        5.79      7.45 o 
   2   3  12       53.95       47.08      5.01 o 
   3   3  12        4.91        0.00      7.29 o 
   4   3  12       48.41       44.87      5.56 o 
   5   3  12        6.00        6.88      7.77 o 
 -13   4  12       33.05       52.35      5.37 o 
 -12   4  12        1.80        0.20      6.41 o 
 -11   4  12        0.05        6.72      4.72 o 
 -10   4  12       13.85       16.45      4.46 o 
  -9   4  12       31.25       22.96      4.40 o 
  -8   4  12        0.28       10.24      5.64 o 
  -7   4  12       30.06       36.64      4.43 o 
  -6   4  12       84.13       85.23      6.29 o 
  -5   4  12        1.88        4.73      6.06 o 
  -4   4  12       58.43       51.57      4.97 o 
  -3   4  12       30.46       33.97      4.09 o 
  -2   4  12       16.80       25.11      4.59 o 
  -1   4  12        0.10        0.00      6.23 o 
   0   4  12        5.34       10.37      5.71 o 
   1   4  12        0.18        0.00      5.99 o 
   2   4  12       13.32       16.71      4.06 o 
   3   4  12        5.74        3.96      6.57 o 
 -11   5  12        1.06        9.69      5.12 o 
 -10   5  12        4.66        9.06      5.78 o 
  -9   5  12        0.25        4.93      5.49 o 
  -8   5  12       14.99        9.12      7.02 o 
  -7   5  12       23.13       30.83      4.60 o 
  -6   5  12       12.52        0.38      7.38 o 
  -5   5  12       24.14       32.27      4.43 o 
  -4   5  12        3.04        2.47      6.36 o 
  -3   5  12       11.52       12.79      4.36 o 
  -2   5  12        8.33        5.21      6.42 o 
  -1   5  12        0.06        6.66      5.79 o 
   0   5  12        0.52        0.00      6.57 o 
   1   5  12        8.09       10.82      6.29 o 
  -6   6  12        0.01        0.00      6.84 o 
  -5   6  12        7.46       10.09      3.93 o 
  -4   6  12       13.48        6.42      7.62 o 
  -3   6  12        3.62        0.00      7.66 o 
 -14   1  13       14.15       15.73      4.10 o 
 -13   1  13       51.50       60.82      5.31 o 
 -12   1  13        0.15        0.00      6.41 o 
 -11   1  13        9.59        4.36      5.70 o 
 -10   1  13        8.01        8.19      2.97 o 
  -9   1  13       27.91       28.31      4.00 o 
  -8   1  13        0.17        1.70      5.70 o 
  -7   1  13       31.90       36.38      4.65 o 
  -6   1  13        2.57        7.86      5.14 o 
  -5   1  13        2.41        1.34      5.65 o 
  -4   1  13        7.43       12.07      3.32 o 
  -3   1  13        0.14        2.71      5.60 o 
  -2   1  13      104.42      115.90      5.92 o 
  -1   1  13       37.39       28.82      4.43 o 
   0   1  13        2.29        5.56      3.51 o 
   1   1  13       12.34       16.40      3.98 o 
   2   1  13       45.89       45.67      5.11 o 
   3   1  13        4.04        9.48      6.92 o 
   4   1  13       18.93        0.00      9.64 o 
 -14   2  13       20.65       30.17      4.99 o 
 -13   2  13       10.83       19.28      4.27 o 
 -12   2  13       23.50       34.34      4.28 o 
 -11   2  13        7.06        0.00      6.96 o 
 -10   2  13       61.35       58.32      5.28 o 
  -9   2  13        9.51        0.18      6.31 o 
  -8   2  13       82.91      100.46      5.71 o 
  -7   2  13       63.80       59.96      5.16 o 
  -6   2  13       19.44       23.98      3.95 o 
  -5   2  13        5.60        1.03      5.96 o 
  -4   2  13       18.43       24.05      3.96 o 
  -3   2  13       10.23        7.64      6.20 o 
  -2   2  13        4.87        1.76      6.36 o 
  -1   2  13      146.45      152.84      7.51 o 
   0   2  13        0.86        0.00      6.88 o 
   1   2  13       97.53       88.91      6.29 o 
   2   2  13        0.06        0.00      7.44 o 
   3   2  13       41.96       42.55      5.41 o 
 -13   3  13       25.33       29.45      4.94 o 
 -12   3  13        4.82        5.38      6.53 o 
 -11   3  13       13.93       21.39      3.82 o 
 -10   3  13        0.66        5.68      5.48 o 
  -9   3  13       13.02        6.49      6.68 o 
  -8   3  13       47.98       62.31      5.50 o 
  -7   3  13       55.06       56.47      5.39 o 
  -6   3  13       20.96       19.61      4.15 o 
  -5   3  13        0.38        0.00      6.05 o 
  -4   3  13       27.96       29.70      4.69 o 
  -3   3  13        0.02        0.00      6.73 o 
  -2   3  13       21.97       15.06      4.23 o 
  -1   3  13        2.41        3.55      6.61 o 
   0   3  13       52.62       56.73      5.28 o 
   1   3  13        1.49        0.00      6.55 o 
   2   3  13       33.71       32.53      5.20 o 
 -11   4  13        0.57        0.00      6.57 o 
 -10   4  13        4.38       15.36      3.87 o 
  -9   4  13        0.70        0.00      6.80 o 
  -8   4  13        0.01        0.00      6.89 o 
  -7   4  13       43.53       48.07      5.01 o 
  -6   4  13        0.22        4.19      6.32 o 
  -5   4  13       17.64       21.50      4.06 o 
  -4   4  13        4.98        0.00      7.43 o 
  -3   4  13       25.40       30.08      4.64 o 
  -2   4  13        1.48        7.40      5.77 o 
  -1   4  13        8.89        7.13      6.96 o 
   0   4  13        1.14        0.00      7.14 o 
   1   4  13        1.37        0.00      6.47 o 
  -7   5  13        5.36        0.00      7.22 o 
  -6   5  13       15.12        8.38      7.20 o 
  -5   5  13        3.90        8.99      3.81 o 
  -4   5  13        0.89        7.37      5.85 o 
  -3   5  13        0.01        1.24      5.99 o 
 -13   0  14        6.90       10.19      3.86 o 
 -12   0  14        3.55        4.19      5.95 o 
 -11   0  14        2.73        6.00      3.48 o 
 -10   0  14        4.54        7.60      5.34 o 
  -9   0  14       47.18       41.42      4.73 o 
  -8   0  14        8.59        0.00      7.00 o 
  -7   0  14       15.87       19.09      3.96 o 
  -6   0  14        0.12        0.00      5.80 o 
  -5   0  14       80.15       83.47      6.18 o 
  -4   0  14       14.54       13.60      4.09 o 
  -3   0  14       17.84       20.76      4.17 o 
  -2   0  14       24.09       29.44      4.25 o 
  -1   0  14        0.02        0.00      6.16 o 
   0   0  14        2.15        1.74      6.38 o 
   1   0  14        5.39        7.35      6.90 o 
   2   0  14       10.93        5.12      7.42 o 
 -12   1  14        2.27        2.01      6.26 o 
 -11   1  14        1.73        0.00      6.30 o 
 -10   1  14        4.74        4.22      6.28 o 
  -9   1  14        4.24        3.02      6.16 o 
  -8   1  14       45.93       48.03      4.94 o 
  -7   1  14        0.04        0.00      6.12 o 
  -6   1  14        4.83        9.75      5.49 o 
  -5   1  14        1.97        0.00      5.99 o 
  -4   1  14       10.12        2.22      6.60 o 
  -3   1  14       23.86       24.36      4.14 o 
  -2   1  14       33.68       27.19      4.65 o 
  -1   1  14       14.03        9.85      6.83 o 
   0   1  14       13.40       20.08      6.62 o 
   1   1  14        6.83        0.40      7.36 o 
 -12   2  14        0.74        0.00      6.95 o 
 -11   2  14        2.00        7.45      6.07 o 
 -10   2  14        7.51        9.07      6.26 o 
  -9   2  14        0.09        0.00      6.13 o 
  -8   2  14        0.03        0.00      6.38 o 
  -7   2  14        7.68        8.73      5.93 o 
  -6   2  14        8.31        0.00      6.78 o 
  -5   2  14        0.00        0.00      6.24 o 
  -4   2  14        0.92        0.00      6.73 o 
  -3   2  14        1.87        5.57      6.56 o 
  -2   2  14       21.78       22.05      4.78 o 
  -1   2  14        6.76       10.88      6.75 o 
   0   2  14        5.16        0.00      7.87 o 
 -10   3  14        0.01        0.00      6.68 o 
  -9   3  14        2.23        0.00      7.37 o 
  -8   3  14        7.56        2.20      6.86 o 
  -7   3  14        0.40        0.00      6.60 o 
  -6   3  14        6.39        8.29      6.52 o 
  -5   3  14        0.41        0.00      7.38 o 
  -4   3  14       17.16        9.92      7.89 o 
  -3   3  14        2.86        7.21      7.13 o 
  -2   3  14       14.08        9.54      7.75 o 
  -1   3  14        5.42        2.28      7.29 o 
  -9   1  15        6.05        2.08      6.57 o 
  -8   1  15        1.35        5.55      6.05 o 
  -7   1  15        0.55        0.00      6.83 o 
  -6   1  15        0.11        0.00      6.64 o 
  -5   1  15        1.72        0.00      7.65 o 
  -4   1  15       21.59       13.19      8.23 o 
  -3   1  15       19.57       14.16      7.68 o 
  -6   2  15       23.70       16.51      8.46 o 
                                                 
